# Supplementary material for: Temporal dynamics and microbial interactions shaping the gut resistome in early infancy
Source: Nat Commun. 2025 Aug 30;16:8139. doi: 10.1038/s41467-025-63401-6 (PMC12398494; doi:10.1038/s41467-025-63401-6)
Supplement: Supplementary file 3 — Supplementary Data 1 [file 41467_2025_63401_MOESM3_ESM.xlsx]

## Sheet: Sheet1
Supplementary Data 1: List of all detected antibiotic resistance genes according to CARD.
ARO	gene name	AMR gene family	Drug class	Resistance mechanism	Clinical relevance
3000777	adeF	resistance-nodulation-cell division (RND) antibiotic efflux pump	fluoroquinolone antibiotic; tetracycline antibiotic	antibiotic efflux	No
3000194	tetW	tetracycline-resistant ribosomal protection protein	tetracycline antibiotic	antibiotic target protection	No
3000196	tet32	tetracycline-resistant ribosomal protection protein	tetracycline antibiotic	antibiotic target protection	No
3002647	APH(3')-IIIa	APH(3')	aminoglycoside antibiotic	antibiotic inactivation	No
3002897	SAT-4	streptothricin acetyltransferase (SAT)	nucleoside antibiotic	antibiotic inactivation	No
3002628	aad(6)	ANT(6)	aminoglycoside antibiotic	antibiotic inactivation	No
3003005	CfxA4	CfxA beta-lactamase	cephamycin	antibiotic inactivation	No
3004659	Mef(En2)	major facilitator superfamily (MFS) antibiotic efflux pump	macrolide antibiotic	antibiotic efflux	No
3003723	vanI	glycopeptide resistance gene cluster; van ligase	glycopeptide antibiotic	antibiotic target alteration	No
3000190	tetO	tetracycline-resistant ribosomal protection protein	tetracycline antibiotic	antibiotic target protection	No
3004470	poxtA	ABC-F ATP-binding cassette ribosomal protection protein	macrolide antibiotic; lincosamide antibiotic; streptogramin antibiotic; tetracycline antibiotic; oxazolidinone antibiotic; phenicol antibiotic; pleuromutilin antibiotic	antibiotic target protection	No
3000567	tet(40)	major facilitator superfamily (MFS) antibiotic efflux pump	tetracycline antibiotic	antibiotic efflux	No
3002999	CblA-1	CblA beta-lactamase	cephalosporin	antibiotic inactivation	Yes
3004442	tet(W/N/W)	tetracycline-resistant ribosomal protection protein	tetracycline antibiotic	antibiotic target protection	No
3000498	ErmF	Erm 23S ribosomal RNA methyltransferase	macrolide antibiotic; lincosamide antibiotic; streptogramin antibiotic	antibiotic target alteration	No
3000186	tetM	tetracycline-resistant ribosomal protection protein	tetracycline antibiotic	antibiotic target protection	No
3004480	Bifidobacterium adolescentis rpoB mutants conferring resistance to rifampicin	rifamycin-resistant beta-subunit of RNA polymerase (rpoB)	rifamycin antibiotic	antibiotic target alteration; antibiotic target replacement	No
3003559	cepA	cepA beta-lactamase	cephalosporin	antibiotic inactivation	Yes
3000191	tetQ	tetracycline-resistant ribosomal protection protein	tetracycline antibiotic	antibiotic target protection	No
3002688	catS	chloramphenicol acetyltransferase (CAT)	phenicol antibiotic	antibiotic inactivation	No
3000263	marA	resistance-nodulation-cell division (RND) antibiotic efflux pump; General Bacterial Porin with reduced permeability to beta-lactams	fluoroquinolone antibiotic; monobactam; carbapenem; cephalosporin; glycylcycline; cephamycin; penam; tetracycline antibiotic; rifamycin antibiotic; phenicol antibiotic; triclosan; penem	antibiotic efflux; reduced permeability to antibiotic	No
3003578	PmrF	pmr phosphoethanolamine transferase	peptide antibiotic	antibiotic target alteration	No
3000027	emrA	major facilitator superfamily (MFS) antibiotic efflux pump	fluoroquinolone antibiotic	antibiotic efflux	No
3000516	emrR	major facilitator superfamily (MFS) antibiotic efflux pump	fluoroquinolone antibiotic	antibiotic efflux	No
3000518	CRP	resistance-nodulation-cell division (RND) antibiotic efflux pump	macrolide antibiotic; fluoroquinolone antibiotic; penam	antibiotic efflux	No
3001214	mdtM	major facilitator superfamily (MFS) antibiotic efflux pump	fluoroquinolone antibiotic; lincosamide antibiotic; nucleoside antibiotic; acridine dye; phenicol antibiotic; disinfecting agents and intercalating dyes	antibiotic efflux	No
3000832	evgA	major facilitator superfamily (MFS) antibiotic efflux pump; resistance-nodulation-cell division (RND) antibiotic efflux pump	macrolide antibiotic; fluoroquinolone antibiotic; penam; tetracycline antibiotic	antibiotic efflux	No
3000833	evgS	major facilitator superfamily (MFS) antibiotic efflux pump; resistance-nodulation-cell division (RND) antibiotic efflux pump	macrolide antibiotic; fluoroquinolone antibiotic; penam; tetracycline antibiotic	antibiotic efflux	No
3004290	Escherichia coli ampC beta-lactamase	ampC-type beta-lactamase	cephalosporin; penam	antibiotic inactivation	Yes
3003841	kdpE	kdpDE	aminoglycoside antibiotic	antibiotic efflux	No
3004612	Escherichia coli ampH beta-lactamase	ampC-type beta-lactamase	cephalosporin; penam	antibiotic inactivation	Yes
3002986	bacA	undecaprenyl pyrophosphate related proteins	peptide antibiotic	antibiotic target alteration	No
3003550	mdtP	major facilitator superfamily (MFS) antibiotic efflux pump	nucleoside antibiotic; acridine dye; disinfecting agents and intercalating dyes	antibiotic efflux	No
3003549	mdtO	major facilitator superfamily (MFS) antibiotic efflux pump	nucleoside antibiotic; acridine dye; disinfecting agents and intercalating dyes	antibiotic efflux	No
3003548	mdtN	major facilitator superfamily (MFS) antibiotic efflux pump	nucleoside antibiotic; acridine dye; disinfecting agents and intercalating dyes	antibiotic efflux	No
3000676	H-NS	major facilitator superfamily (MFS) antibiotic efflux pump; resistance-nodulation-cell division (RND) antibiotic efflux pump	macrolide antibiotic; fluoroquinolone antibiotic; cephalosporin; cephamycin; penam; tetracycline antibiotic	antibiotic efflux	No
3004039	Escherichia coli emrE	small multidrug resistance (SMR) antibiotic efflux pump	macrolide antibiotic	antibiotic efflux	No
3003576	eptA	pmr phosphoethanolamine transferase	peptide antibiotic	antibiotic target alteration	No
3000502	AcrF	resistance-nodulation-cell division (RND) antibiotic efflux pump	fluoroquinolone antibiotic; cephalosporin; cephamycin; penam	antibiotic efflux	No
3003950	msbA	ATP-binding cassette (ABC) antibiotic efflux pump	nitroimidazole antibiotic	antibiotic efflux	No
3000829	baeS	resistance-nodulation-cell division (RND) antibiotic efflux pump	aminoglycoside antibiotic; aminocoumarin antibiotic	antibiotic efflux	No
3000508	gadX	resistance-nodulation-cell division (RND) antibiotic efflux pump	macrolide antibiotic; fluoroquinolone antibiotic; penam	antibiotic efflux	No
3003838	gadW	resistance-nodulation-cell division (RND) antibiotic efflux pump	macrolide antibiotic; fluoroquinolone antibiotic; penam	antibiotic efflux	No
3003002	CfxA2	CfxA beta-lactamase	cephamycin	antibiotic inactivation	No
3002926	vanRG	glycopeptide resistance gene cluster; vanR	glycopeptide antibiotic	antibiotic target alteration	Yes
3000795	mdtE	resistance-nodulation-cell division (RND) antibiotic efflux pump	macrolide antibiotic; fluoroquinolone antibiotic; penam	antibiotic efflux	No
3004043	Escherichia coli acrA	resistance-nodulation-cell division (RND) antibiotic efflux pump	fluoroquinolone antibiotic; cephalosporin; glycylcycline; penam; tetracycline antibiotic; rifamycin antibiotic; phenicol antibiotic; triclosan	antibiotic efflux	No
3004446	Haemophilus influenzae PBP3 conferring resistance to beta-lactam antibiotics	Penicillin-binding protein mutations conferring resistance to beta-lactam antibiotics	cephalosporin; cephamycin; penam	antibiotic target alteration	No
3003378	Escherichia coli marR mutant conferring antibiotic resistance	resistance-nodulation-cell division (RND) antibiotic efflux pump	fluoroquinolone antibiotic; cephalosporin; glycylcycline; penam; tetracycline antibiotic; rifamycin antibiotic; phenicol antibiotic; triclosan	antibiotic target alteration; antibiotic efflux	No
3003381	Escherichia coli soxR with mutation conferring antibiotic resistance	ATP-binding cassette (ABC) antibiotic efflux pump; major facilitator superfamily (MFS) antibiotic efflux pump; resistance-nodulation-cell division (RND) antibiotic efflux pump	fluoroquinolone antibiotic; cephalosporin; glycylcycline; penam; tetracycline antibiotic; rifamycin antibiotic; phenicol antibiotic; triclosan	antibiotic target alteration; antibiotic efflux	No
3003807	Escherichia coli acrR with mutation conferring multidrug antibiotic resistance	resistance-nodulation-cell division (RND) antibiotic efflux pump	fluoroquinolone antibiotic; cephalosporin; glycylcycline; penam; tetracycline antibiotic; rifamycin antibiotic; phenicol antibiotic; triclosan	antibiotic target alteration; antibiotic efflux	No
3000254	emrY	major facilitator superfamily (MFS) antibiotic efflux pump	tetracycline antibiotic	antibiotic efflux	No
3000206	emrK	major facilitator superfamily (MFS) antibiotic efflux pump	tetracycline antibiotic	antibiotic efflux	No
3003952	YojI	ATP-binding cassette (ABC) antibiotic efflux pump	peptide antibiotic	antibiotic efflux	No
3000074	emrB	major facilitator superfamily (MFS) antibiotic efflux pump	fluoroquinolone antibiotic	antibiotic efflux	No
3000491	acrD	resistance-nodulation-cell division (RND) antibiotic efflux pump	aminoglycoside antibiotic	antibiotic efflux	No
3001328	Escherichia coli mdfA	major facilitator superfamily (MFS) antibiotic efflux pump	tetracycline antibiotic; benzalkonium chloride; rhodamine	antibiotic efflux	No
3001216	mdtH	major facilitator superfamily (MFS) antibiotic efflux pump	fluoroquinolone antibiotic	antibiotic efflux	No
3000237	TolC	ATP-binding cassette (ABC) antibiotic efflux pump; major facilitator superfamily (MFS) antibiotic efflux pump; resistance-nodulation-cell division (RND) antibiotic efflux pump	macrolide antibiotic; fluoroquinolone antibiotic; aminoglycoside antibiotic; carbapenem; cephalosporin; glycylcycline; cephamycin; penam; tetracycline antibiotic; peptide antibiotic; aminocoumarin antibiotic; rifamycin antibiotic; phenicol antibiotic; triclosan; penem	antibiotic efflux	No
3004580	Klebsiella pneumoniae KpnE	major facilitator superfamily (MFS) antibiotic efflux pump	macrolide antibiotic; aminoglycoside antibiotic; cephalosporin; tetracycline antibiotic; peptide antibiotic; rifamycin antibiotic	antibiotic efflux	No
3004583	Klebsiella pneumoniae KpnF	major facilitator superfamily (MFS) antibiotic efflux pump	macrolide antibiotic; aminoglycoside antibiotic; cephalosporin; tetracycline antibiotic; peptide antibiotic; rifamycin antibiotic	antibiotic efflux	No
3000830	cpxA	resistance-nodulation-cell division (RND) antibiotic efflux pump	aminoglycoside antibiotic; aminocoumarin antibiotic	antibiotic efflux	No
3002867	dfrF	trimethoprim resistant dihydrofolate reductase dfr	diaminopyrimidine antibiotic	antibiotic target replacement	No
3001329	mdtG	major facilitator superfamily (MFS) antibiotic efflux pump	fosfomycin	antibiotic efflux	No
3000499	AcrE	resistance-nodulation-cell division (RND) antibiotic efflux pump	fluoroquinolone antibiotic; cephalosporin; cephamycin; penam	antibiotic efflux	No
3003369	Escherichia coli EF-Tu mutants conferring resistance to Pulvomycin	elfamycin resistant EF-Tu	elfamycin antibiotic	antibiotic target alteration	No
3003889	Escherichia coli GlpT with mutation conferring resistance to fosfomycin	antibiotic-resistant GlpT	fosfomycin	antibiotic target alteration	No
3003511	Escherichia coli soxS with mutation conferring antibiotic resistance	ATP-binding cassette (ABC) antibiotic efflux pump; major facilitator superfamily (MFS) antibiotic efflux pump; resistance-nodulation-cell division (RND) antibiotic efflux pump; General Bacterial Porin with reduced permeability to beta-lactams	fluoroquinolone antibiotic; monobactam; carbapenem; cephalosporin; glycylcycline; cephamycin; penam; tetracycline antibiotic; rifamycin antibiotic; phenicol antibiotic; triclosan; penem	antibiotic target alteration; antibiotic efflux; reduced permeability to antibiotic	No
3000793	mdtB	resistance-nodulation-cell division (RND) antibiotic efflux pump	aminocoumarin antibiotic	antibiotic efflux	No
3000794	mdtC	resistance-nodulation-cell division (RND) antibiotic efflux pump	aminocoumarin antibiotic	antibiotic efflux	No
3000828	baeR	resistance-nodulation-cell division (RND) antibiotic efflux pump	aminoglycoside antibiotic; aminocoumarin antibiotic	antibiotic efflux	No
3002882	lmrD	ATP-binding cassette (ABC) antibiotic efflux pump	lincosamide antibiotic	antibiotic efflux	No
3002837	lnuC	lincosamide nucleotidyltransferase (LNU)	lincosamide antibiotic	antibiotic inactivation	No
3000823	ramA	resistance-nodulation-cell division (RND) antibiotic efflux pump; General Bacterial Porin with reduced permeability to beta-lactams	fluoroquinolone antibiotic; monobactam; carbapenem; cephalosporin; glycylcycline; cephamycin; penam; tetracycline antibiotic; rifamycin antibiotic; phenicol antibiotic; triclosan; penem	antibiotic efflux; reduced permeability to antibiotic	No
3000216	acrB	resistance-nodulation-cell division (RND) antibiotic efflux pump	fluoroquinolone antibiotic; cephalosporin; glycylcycline; penam; tetracycline antibiotic; rifamycin antibiotic; phenicol antibiotic; triclosan	antibiotic efflux	No
3005069	rsmA	resistance-nodulation-cell division (RND) antibiotic efflux pump	fluoroquinolone antibiotic; diaminopyrimidine antibiotic; phenicol antibiotic	antibiotic efflux	No
3003922	oqxA	resistance-nodulation-cell division (RND) antibiotic efflux pump	fluoroquinolone antibiotic; glycylcycline; tetracycline antibiotic; diaminopyrimidine antibiotic; nitrofuran antibiotic	antibiotic efflux	No
3003923	oqxB	resistance-nodulation-cell division (RND) antibiotic efflux pump	fluoroquinolone antibiotic; glycylcycline; tetracycline antibiotic; diaminopyrimidine antibiotic; nitrofuran antibiotic	antibiotic efflux	No
3003209	FosA5	fosfomycin thiol transferase	fosfomycin	antibiotic inactivation	No
3000375	ErmB	Erm 23S ribosomal RNA methyltransferase	macrolide antibiotic; lincosamide antibiotic; streptogramin antibiotic	antibiotic target alteration	No
3002804	FosA2	fosfomycin thiol transferase	fosfomycin	antibiotic inactivation	No
3001828	ACT-23	ACT beta-lactamase	carbapenem; cephalosporin; cephamycin; penam	antibiotic inactivation	Yes
3003890	Escherichia coli UhpT with mutation conferring resistance to fosfomycin	antibiotic-resistant UhpT	fosfomycin	antibiotic target alteration	No
3000822	pmrA	major facilitator superfamily (MFS) antibiotic efflux pump	fluoroquinolone antibiotic	antibiotic efflux	No
3000656	AcrS	resistance-nodulation-cell division (RND) antibiotic efflux pump	fluoroquinolone antibiotic; cephalosporin; glycylcycline; cephamycin; penam; tetracycline antibiotic; rifamycin antibiotic; phenicol antibiotic; triclosan	antibiotic efflux	No
3000792	mdtA	resistance-nodulation-cell division (RND) antibiotic efflux pump	aminocoumarin antibiotic	antibiotic efflux	No
3003905	ANT(4')-Ib	ANT(4')	aminoglycoside antibiotic	antibiotic inactivation	No
3002402	OXY-2-7	OXY beta-lactamase	monobactam; cephalosporin; penam	antibiotic inactivation	No
3005047	eptB	pmr phosphoethanolamine transferase	peptide antibiotic	antibiotic target alteration	No
3005053	ArnT	pmr phosphoethanolamine transferase	peptide antibiotic	antibiotic target alteration	No
3004032	tetA(46)	ATP-binding cassette (ABC) antibiotic efflux pump	tetracycline antibiotic	antibiotic efflux	No
3000025	patB	ATP-binding cassette (ABC) antibiotic efflux pump	fluoroquinolone antibiotic	antibiotic efflux	No
3000024	patA	ATP-binding cassette (ABC) antibiotic efflux pump	fluoroquinolone antibiotic	antibiotic efflux	No
3004588	Klebsiella pneumoniae KpnG	major facilitator superfamily (MFS) antibiotic efflux pump	macrolide antibiotic; fluoroquinolone antibiotic; aminoglycoside antibiotic; carbapenem; cephalosporin; penam; peptide antibiotic; penem	antibiotic efflux	No
3004597	Klebsiella pneumoniae KpnH	major facilitator superfamily (MFS) antibiotic efflux pump	macrolide antibiotic; fluoroquinolone antibiotic; aminoglycoside antibiotic; carbapenem; cephalosporin; penam; peptide antibiotic; penem	antibiotic efflux	No
3000796	mdtF	resistance-nodulation-cell division (RND) antibiotic efflux pump	macrolide antibiotic; fluoroquinolone antibiotic; penam	antibiotic efflux	No
3005044	OmpA	General Bacterial Porin with reduced permeability to beta-lactams	monobactam; carbapenem; cephalosporin; cephamycin; penam; penem	reduced permeability to antibiotic	No
3003773	Clostridium perfringens mprF	defensin resistant mprF	peptide antibiotic	antibiotic target alteration	No
3005166	Tet(X1)	tetracycline inactivation enzyme	tetracycline antibiotic	antibiotic inactivation	Yes
3000205	tetX	tetracycline inactivation enzyme	glycylcycline; tetracycline antibiotic	antibiotic inactivation	Yes
3004683	aadS	ANT(6)	aminoglycoside antibiotic	antibiotic inactivation	No
3003069	vanXYG	glycopeptide resistance gene cluster; vanXY	glycopeptide antibiotic	antibiotic target alteration	Yes
3004454	Campylobacter coli chloramphenicol acetyltransferase	chloramphenicol acetyltransferase (CAT)	phenicol antibiotic	antibiotic inactivation	No
3003577	ugd	pmr phosphoethanolamine transferase	peptide antibiotic	antibiotic target alteration	No
3003730	Bifidobacterium bifidum ileS conferring resistance to mupirocin	antibiotic-resistant isoleucyl-tRNA synthetase (ileS)	mupirocin	antibiotic target alteration	No
3004611	Escherichia coli ampC1 beta-lactamase	ampC-type beta-lactamase	cephalosporin; penam	antibiotic inactivation	Yes
3003900	Escherichia coli cyaA with mutation conferring resistance to fosfomycin	antibiotic-resistant cya adenylate cyclase	fosfomycin	antibiotic target alteration	No
3005346	DfrA34	trimethoprim resistant dihydrofolate reductase dfr	diaminopyrimidine antibiotic	antibiotic target replacement	No
3003097	CfxA6	CfxA beta-lactamase	cephamycin	antibiotic inactivation	No
3000556	tet(44)	tetracycline-resistant ribosomal protection protein	tetracycline antibiotic	antibiotic target protection	No
3000412	sul2	sulfonamide resistant sul	sulfonamide antibiotic	antibiotic target replacement	No
3003003	CfxA3	CfxA beta-lactamase	cephamycin	antibiotic inactivation	No
3000522	ErmG	Erm 23S ribosomal RNA methyltransferase	macrolide antibiotic; lincosamide antibiotic; streptogramin antibiotic	antibiotic target alteration	No
3003551	emeA	multidrug and toxic compound extrusion (MATE) transporter	acridine dye; disinfecting agents and intercalating dyes	antibiotic efflux	No
3000300	lsaA	ABC-F ATP-binding cassette ribosomal protection protein	macrolide antibiotic; lincosamide antibiotic; streptogramin antibiotic; tetracycline antibiotic; oxazolidinone antibiotic; phenicol antibiotic; pleuromutilin antibiotic	antibiotic target protection	No
3002923	vanRD	glycopeptide resistance gene cluster; vanR	glycopeptide antibiotic	antibiotic target alteration	Yes
3003948	efrA	ATP-binding cassette (ABC) antibiotic efflux pump	macrolide antibiotic; fluoroquinolone antibiotic; rifamycin antibiotic	antibiotic efflux	No
3002875	dfrE	trimethoprim resistant dihydrofolate reductase dfr	diaminopyrimidine antibiotic	antibiotic target replacement	No
3000391	norA	major facilitator superfamily (MFS) antibiotic efflux pump	fluoroquinolone antibiotic; acridine dye; disinfecting agents and intercalating dyes	antibiotic efflux	No
3000815	mgrA	ATP-binding cassette (ABC) antibiotic efflux pump; major facilitator superfamily (MFS) antibiotic efflux pump	fluoroquinolone antibiotic; cephalosporin; penam; tetracycline antibiotic; peptide antibiotic; acridine dye; disinfecting agents and intercalating dyes	antibiotic efflux	No
3000195	tetB(P)	tetracycline-resistant ribosomal protection protein	tetracycline antibiotic	antibiotic target protection	No
3002865	dfrC	trimethoprim resistant dihydrofolate reductase dfr	diaminopyrimidine antibiotic	antibiotic target replacement	No
3000621	PC1 beta-lactamase (blaZ)	blaZ beta-lactamase	penam	antibiotic inactivation	No
3005059	LptD	ATP-binding cassette (ABC) antibiotic efflux pump	carbapenem; peptide antibiotic; aminocoumarin antibiotic; rifamycin antibiotic	antibiotic efflux	No
3003652	CMY-132	CMY beta-lactamase	cephamycin	antibiotic inactivation	Yes
3002671	Lactobacillus reuteri cat-TC	chloramphenicol acetyltransferase (CAT)	phenicol antibiotic	antibiotic inactivation	No
3002944	vanHD	vanH; glycopeptide resistance gene cluster	glycopeptide antibiotic	antibiotic target alteration	Yes
3000005	vanD	glycopeptide resistance gene cluster; van ligase	glycopeptide antibiotic	antibiotic target alteration	No
3003070	vanXD	vanX; glycopeptide resistance gene cluster	glycopeptide antibiotic	antibiotic target alteration	Yes
3003395	Mycobacterium tuberculosis rpsL mutations conferring resistance to Streptomycin	antibiotic-resistant rpsL	aminoglycoside antibiotic	antibiotic target alteration	No
3002411	OXY-5-1	OXY beta-lactamase	monobactam; cephalosporin; penam	antibiotic inactivation	No
3003306	Morganella morganii gyrB conferring resistance to fluoroquinolones	fluoroquinolone resistant gyrB	fluoroquinolone antibiotic	antibiotic target alteration	No
3002639	APH(3'')-Ib	APH(3'')	aminoglycoside antibiotic	antibiotic inactivation	No
3002660	APH(6)-Id	APH(6)	aminoglycoside antibiotic	antibiotic inactivation	No
3002629	ANT(6)-Ib	ANT(6)	aminoglycoside antibiotic	antibiotic inactivation	No
3004608	EreD	macrolide esterase	macrolide antibiotic	antibiotic inactivation	No
3004122	Klebsiella pneumoniae OmpK37	General Bacterial Porin with reduced permeability to beta-lactams	monobactam; carbapenem; cephalosporin; cephamycin; penam; penem	reduced permeability to antibiotic	No
3000578	CcrA	CcrA beta-lactamase	carbapenem	antibiotic inactivation	Yes
3002686	catP	chloramphenicol acetyltransferase (CAT)	phenicol antibiotic	antibiotic inactivation	No
3003046	qacA	major facilitator superfamily (MFS) antibiotic efflux pump	fluoroquinolone antibiotic	antibiotic efflux	No
3002590	AAC(6')-Iih	AAC(6')	aminoglycoside antibiotic	antibiotic inactivation	No
3000180	tetA(P)	major facilitator superfamily (MFS) antibiotic efflux pump	tetracycline antibiotic	antibiotic efflux	No
3002965	vanWG	vanW; glycopeptide resistance gene cluster	glycopeptide antibiotic	antibiotic target alteration	Yes
3000192	tetS	tetracycline-resistant ribosomal protection protein	tetracycline antibiotic	antibiotic target protection	No
3000319	mphC	macrolide phosphotransferase (MPH)	macrolide antibiotic	antibiotic inactivation	No
3000251	msrA	ABC-F ATP-binding cassette ribosomal protection protein	macrolide antibiotic; lincosamide antibiotic; streptogramin antibiotic; tetracycline antibiotic; oxazolidinone antibiotic; phenicol antibiotic; pleuromutilin antibiotic	antibiotic target protection	No
3000165	tet(A)	major facilitator superfamily (MFS) antibiotic efflux pump	tetracycline antibiotic	antibiotic efflux	No
3000410	sul1	sulfonamide resistant sul	sulfonamide antibiotic	antibiotic target replacement	No
3004601	LnuP	lincosamide nucleotidyltransferase (LNU)	lincosamide antibiotic	antibiotic inactivation	No
3000565	tet(38)	major facilitator superfamily (MFS) antibiotic efflux pump	tetracycline antibiotic	antibiotic efflux	No
3000026	mepA	multidrug and toxic compound extrusion (MATE) transporter	glycylcycline; tetracycline antibiotic	antibiotic efflux	No
3003047	qacB	major facilitator superfamily (MFS) antibiotic efflux pump	fluoroquinolone antibiotic	antibiotic efflux	No
3003774	Streptococcus agalactiae mprF	defensin resistant mprF	peptide antibiotic	antibiotic target alteration	No
3002399	OXY-2-4	OXY beta-lactamase	monobactam; cephalosporin; penam	antibiotic inactivation	No
3004626	Erm(49)	Erm 23S ribosomal RNA methyltransferase	macrolide antibiotic; lincosamide antibiotic; streptogramin antibiotic	antibiotic target alteration	No
3002605	aadA5	ANT(3'')	aminoglycoside antibiotic	antibiotic inactivation	No
3005010	qacEdelta1	major facilitator superfamily (MFS) antibiotic efflux pump	acridine dye; disinfecting agents and intercalating dyes	antibiotic efflux	No
3001777	OXA-347	OXA beta-lactamase	carbapenem; cephalosporin; penam	antibiotic inactivation	Yes
3004572	Staphylococcus aureus LmrS	major facilitator superfamily (MFS) antibiotic efflux pump	macrolide antibiotic; aminoglycoside antibiotic; oxazolidinone antibiotic; diaminopyrimidine antibiotic; phenicol antibiotic	antibiotic efflux	No
3003733	fusC	Target protecting FusB-type protein conferring resistance to Fusidic acid	fusidic acid	antibiotic target protection	No
3004667	Staphylococcus aureus norA	major facilitator superfamily (MFS) antibiotic efflux pump	fluoroquinolone antibiotic	antibiotic efflux	No
3004661	Staphylococcus aureus FosB	fosfomycin thiol transferase	fosfomycin	antibiotic inactivation	No
3000178	tet(K)	major facilitator superfamily (MFS) antibiotic efflux pump	tetracycline antibiotic	antibiotic efflux	No
3002861	dfrA5	trimethoprim resistant dihydrofolate reductase dfr	diaminopyrimidine antibiotic	antibiotic target replacement	No
3002972	vanTG	glycopeptide resistance gene cluster; vanT	glycopeptide antibiotic	antibiotic target alteration	No
3004253	vanUG	glycopeptide resistance gene cluster; vanU	glycopeptide antibiotic	antibiotic target alteration	Yes
3002909	vanG	glycopeptide resistance gene cluster; van ligase	glycopeptide antibiotic	antibiotic target alteration	No
3000746	mepR	multidrug and toxic compound extrusion (MATE) transporter	glycylcycline; tetracycline antibiotic	antibiotic efflux	No
3000839	arlS	major facilitator superfamily (MFS) antibiotic efflux pump	fluoroquinolone antibiotic; acridine dye; disinfecting agents and intercalating dyes	antibiotic efflux	No
3000838	arlR	major facilitator superfamily (MFS) antibiotic efflux pump	fluoroquinolone antibiotic; acridine dye; disinfecting agents and intercalating dyes	antibiotic efflux	No
3003096	CfxA5	CfxA beta-lactamase	cephamycin	antibiotic inactivation	No
3005198	CMY-157	CMY beta-lactamase	cephamycin	antibiotic inactivation	Yes
3002597	AAC(6')-Ie-APH(2'')-Ia	APH(2''); AAC(6')	aminoglycoside antibiotic	antibiotic inactivation	No
3001197	SHV-158	SHV beta-lactamase	carbapenem; cephalosporin; penam	antibiotic inactivation	Yes
3000873	TEM-1	TEM beta-lactamase	monobactam; cephalosporin; penam; penem	antibiotic inactivation	Yes
3004089	ANT(3'')-IIa	ANT(3'')	aminoglycoside antibiotic	antibiotic inactivation	No
3003013	dfrA15	trimethoprim resistant dihydrofolate reductase dfr	diaminopyrimidine antibiotic	antibiotic target replacement	No
3002922	vanRC	glycopeptide resistance gene cluster; vanR	glycopeptide antibiotic	antibiotic target alteration	Yes
3002589	AAC(6')-Iid	AAC(6')	aminoglycoside antibiotic	antibiotic inactivation	No
3003899	Escherichia coli PtsI with mutation conferring resistance to fosfomycin	antibiotic-resistant ptsI phosphotransferase	fosfomycin	antibiotic target alteration	No
3002635	APH(2'')-IIa	APH(2'')	aminoglycoside antibiotic	antibiotic inactivation	No
3002626	ANT(6)-Ia	ANT(6)	aminoglycoside antibiotic	antibiotic inactivation	No
3001070	SHV-11	SHV beta-lactamase	carbapenem; cephalosporin; penam	antibiotic inactivation	Yes
3002059	CMY-48	CMY beta-lactamase	cephamycin	antibiotic inactivation	Yes
3000596	ErmX	Erm 23S ribosomal RNA methyltransferase	macrolide antibiotic; lincosamide antibiotic; streptogramin antibiotic	antibiotic target alteration	No
3004111	FosA6	fosfomycin thiol transferase	fosfomycin	antibiotic inactivation	No
3002830	vgaALC	ABC-F ATP-binding cassette ribosomal protection protein	macrolide antibiotic; lincosamide antibiotic; streptogramin antibiotic; tetracycline antibiotic; oxazolidinone antibiotic; phenicol antibiotic; pleuromutilin antibiotic	antibiotic target protection	No
3000166	tet(B)	major facilitator superfamily (MFS) antibiotic efflux pump	tetracycline antibiotic	antibiotic efflux	No
3003776	Staphylococcus aureus murA with mutation conferring resistance to fosfomycin	antibiotic-resistant murA transferase	fosfomycin	antibiotic target alteration	No
3003901	Staphylococcus aureus GlpT with mutation conferring resistance to fosfomycin	antibiotic-resistant GlpT	fosfomycin	antibiotic target alteration	No
3003479	tetR	major facilitator superfamily (MFS) antibiotic efflux pump	tetracycline antibiotic	antibiotic target alteration; antibiotic efflux	No
3002966	vanXYC	glycopeptide resistance gene cluster; vanXY	glycopeptide antibiotic	antibiotic target alteration	Yes
3002416	OXY-6-4	OXY beta-lactamase	monobactam; cephalosporin; penam	antibiotic inactivation	No
3000168	tet(D)	major facilitator superfamily (MFS) antibiotic efflux pump	tetracycline antibiotic	antibiotic efflux	No
3002457	LEN-7	LEN beta-lactamase	penam; penem	antibiotic inactivation	No
3002181	MIR-16	MIR beta-lactamase	monobactam; cephalosporin	antibiotic inactivation	No
3004042	Enterobacter cloacae acrA	resistance-nodulation-cell division (RND) antibiotic efflux pump	fluoroquinolone antibiotic; cephalosporin; glycylcycline; penam; tetracycline antibiotic; rifamycin antibiotic; phenicol antibiotic; triclosan	antibiotic efflux	No
3004854	CMY-136	CMY beta-lactamase	cephalosporin; cephamycin	antibiotic inactivation	Yes
3002461	LEN-11	LEN beta-lactamase	penam; penem	antibiotic inactivation	No
3002414	OXY-6-2	OXY beta-lactamase	monobactam; cephalosporin; penam	antibiotic inactivation	No
3003552	fusB	Target protecting FusB-type protein conferring resistance to Fusidic acid	fusidic acid	antibiotic target protection	No
3001301	RlmA(II)	non-erm 23S ribosomal RNA methyltransferase (G748)	macrolide antibiotic; lincosamide antibiotic	antibiotic target alteration	No
3000250	ErmC	Erm 23S ribosomal RNA methyltransferase	macrolide antibiotic; lincosamide antibiotic; streptogramin antibiotic	antibiotic target alteration	No
3002110	CMY-97	CMY beta-lactamase	cephamycin	antibiotic inactivation	Yes
3002641	APH(3')-Ia	APH(3')	aminoglycoside antibiotic	antibiotic inactivation	No
3004562	Clostridioides difficile gyrB conferring resistance to fluoroquinolones	fluoroquinolone resistant gyrB	fluoroquinolone antibiotic	antibiotic target alteration	No
3001823	ACT-3	ACT beta-lactamase	carbapenem; cephalosporin; cephamycin; penam	antibiotic inactivation	Yes
3004636	qnrE1	quinolone resistance protein (qnr)	fluoroquinolone antibiotic	antibiotic target protection	No
3002720	QnrB6	quinolone resistance protein (qnr)	fluoroquinolone antibiotic	antibiotic target protection	No
3002724	QnrB10	quinolone resistance protein (qnr)	fluoroquinolone antibiotic	antibiotic target protection	No
3002050	CMY-39	CMY beta-lactamase	cephamycin	antibiotic inactivation	Yes
3002083	CMY-70	CMY beta-lactamase	cephamycin	antibiotic inactivation	Yes
3001817	ACC-3	ACC beta-lactamase	monobactam; cephalosporin; penam	antibiotic inactivation	No
3002419	OKP-A-2	OKP beta-lactamase	cephalosporin; penam	antibiotic inactivation	No
3003373	Klebsiella pneumoniae acrR with mutation conferring multidrug antibiotic resistance	resistance-nodulation-cell division (RND) antibiotic efflux pump	fluoroquinolone antibiotic; cephalosporin; glycylcycline; penam; tetracycline antibiotic; rifamycin antibiotic; phenicol antibiotic; triclosan	antibiotic target alteration; antibiotic efflux	No
3002455	LEN-2	LEN beta-lactamase	penam; penem	antibiotic inactivation	No
3000368	vanC	glycopeptide resistance gene cluster; van ligase	glycopeptide antibiotic	antibiotic target alteration	No
3002970	vanTC	glycopeptide resistance gene cluster; vanT	glycopeptide antibiotic	antibiotic target alteration	No
3002933	vanSC	vanS; glycopeptide resistance gene cluster	glycopeptide antibiotic	antibiotic target alteration	No
3003112	lsaC	ABC-F ATP-binding cassette ribosomal protection protein	macrolide antibiotic; lincosamide antibiotic; streptogramin antibiotic; tetracycline antibiotic; oxazolidinone antibiotic; phenicol antibiotic; pleuromutilin antibiotic	antibiotic target protection	No
3004629	AAC(6')-Im	AAC(6')	aminoglycoside antibiotic	antibiotic inactivation	No
3001831	ACT-8	ACT beta-lactamase	carbapenem; cephalosporin; cephamycin; penam	antibiotic inactivation	Yes
3002177	MIR-12	MIR beta-lactamase	monobactam; cephalosporin	antibiotic inactivation	No
3001848	ACT-28	ACT beta-lactamase	carbapenem; cephalosporin; cephamycin; penam	antibiotic inactivation	Yes
3002397	OXY-2-2	OXY beta-lactamase	monobactam; cephalosporin; penam	antibiotic inactivation	No
3001838	ACT-17	ACT beta-lactamase	carbapenem; cephalosporin; cephamycin; penam	antibiotic inactivation	Yes
3000124	mecI	methicillin resistant PBP2	penam	antibiotic target replacement	Yes
3000215	mecR1	methicillin resistant PBP2	penam	antibiotic target replacement	Yes
3000617	mecA	methicillin resistant PBP2	penam	antibiotic target replacement	Yes
3000593	ErmQ	Erm 23S ribosomal RNA methyltransferase	macrolide antibiotic; lincosamide antibiotic; streptogramin antibiotic	antibiotic target alteration	No
3003728	vanRI	glycopeptide resistance gene cluster; vanR	glycopeptide antibiotic	antibiotic target alteration	Yes
3001830	ACT-7	ACT beta-lactamase	carbapenem; cephalosporin; cephamycin; penam	antibiotic inactivation	Yes
3003171	ACT-36	ACT beta-lactamase	carbapenem; cephalosporin; cephamycin; penam	antibiotic inactivation	Yes
3004838	LEN-30	LEN beta-lactamase	penam; penem	antibiotic inactivation	No
3000179	tet(L)	major facilitator superfamily (MFS) antibiotic efflux pump	tetracycline antibiotic	antibiotic efflux	No
3004191	APH(2'')-If	APH(2'')	aminoglycoside antibiotic	antibiotic inactivation	No
3002458	LEN-8	LEN beta-lactamase	penam; penem	antibiotic inactivation	No
3002666	rmtF	16S rRNA methyltransferase (G1405)	aminoglycoside antibiotic	antibiotic target alteration	No
3003294	Escherichia coli gyrA conferring resistance to fluoroquinolones	fluoroquinolone resistant gyrA	fluoroquinolone antibiotic	antibiotic target alteration	No
3001177	SHV-133	SHV beta-lactamase	carbapenem; cephalosporin; penam	antibiotic inactivation	Yes
3001839	ACT-18	ACT beta-lactamase	carbapenem; cephalosporin; cephamycin; penam	antibiotic inactivation	Yes
3004684	MCR-9.1	MCR phosphoethanolamine transferase	peptide antibiotic	antibiotic target alteration	Yes
3004035	tetA(60)	ATP-binding cassette (ABC) antibiotic efflux pump	tetracycline antibiotic	antibiotic efflux	No
3004036	tetB(60)	ATP-binding cassette (ABC) antibiotic efflux pump	tetracycline antibiotic	antibiotic efflux	No
3002556	AAC(6')-Ii	AAC(6')	aminoglycoside antibiotic	antibiotic inactivation	No
3003761	eatAv	ABC-F ATP-binding cassette ribosomal protection protein	macrolide antibiotic; lincosamide antibiotic; streptogramin antibiotic; tetracycline antibiotic; oxazolidinone antibiotic; phenicol antibiotic; pleuromutilin antibiotic	antibiotic target protection	No
3001059	SHV-1	SHV beta-lactamase	carbapenem; cephalosporin; penam	antibiotic inactivation	Yes
3001819	ACC-5	ACC beta-lactamase	monobactam; cephalosporin; penam	antibiotic inactivation	No
3004146	cfrC	Cfr 23S ribosomal RNA methyltransferase	lincosamide antibiotic; streptogramin antibiotic; oxazolidinone antibiotic; phenicol antibiotic	antibiotic target alteration	No
3002390	OXY-1-2	OXY beta-lactamase	monobactam; cephalosporin; penam	antibiotic inactivation	No
3000999	TEM-135	TEM beta-lactamase	monobactam; cephalosporin; penam; penem	antibiotic inactivation	Yes
3002868	dfrG	trimethoprim resistant dihydrofolate reductase dfr	diaminopyrimidine antibiotic	antibiotic target replacement	No
3005049	CrcB	multidrug and toxic compound extrusion (MATE) transporter	aminoglycoside antibiotic	antibiotic efflux	No
3001834	ACT-12	ACT beta-lactamase	carbapenem; cephalosporin; cephamycin; penam	antibiotic inactivation	Yes
3001167	SHV-120	SHV beta-lactamase	carbapenem; cephalosporin; penam	antibiotic inactivation	Yes
3003954	efmA	major facilitator superfamily (MFS) antibiotic efflux pump	macrolide antibiotic; fluoroquinolone antibiotic	antibiotic efflux	No
3002389	OXY-1-1	OXY beta-lactamase	monobactam; cephalosporin; penam	antibiotic inactivation	No
3002859	dfrA14	trimethoprim resistant dihydrofolate reductase dfr	diaminopyrimidine antibiotic	antibiotic target replacement	No
3002127	CMY-116	CMY beta-lactamase	cephamycin	antibiotic inactivation	Yes
3002860	dfrA17	trimethoprim resistant dihydrofolate reductase dfr	diaminopyrimidine antibiotic	antibiotic target replacement	No
3002094	CMY-81	CMY beta-lactamase	cephamycin	antibiotic inactivation	Yes
3002392	OXY-1-4	OXY beta-lactamase	monobactam; cephalosporin; penam	antibiotic inactivation	No
3002469	LEN-22	LEN beta-lactamase	penam; penem	antibiotic inactivation	No
3002607	aadA7	ANT(3'')	aminoglycoside antibiotic	antibiotic inactivation	No
3002854	dfrA1	trimethoprim resistant dihydrofolate reductase dfr	diaminopyrimidine antibiotic	antibiotic target replacement	No
3000318	mphB	macrolide phosphotransferase (MPH)	macrolide antibiotic	antibiotic inactivation	No
3003789	Campylobacter jejuni gyrA conferring resistance to fluoroquinolones	fluoroquinolone resistant gyrA	fluoroquinolone antibiotic	antibiotic target alteration	No
3002819	msrC	ABC-F ATP-binding cassette ribosomal protection protein	macrolide antibiotic; lincosamide antibiotic; streptogramin antibiotic; tetracycline antibiotic; oxazolidinone antibiotic; phenicol antibiotic; pleuromutilin antibiotic	antibiotic target protection	No
3002405	OXY-2-10	OXY beta-lactamase	monobactam; cephalosporin; penam	antibiotic inactivation	No
3002175	MIR-10	MIR beta-lactamase	monobactam; cephalosporin	antibiotic inactivation	No
3004113	FosA7	fosfomycin thiol transferase	fosfomycin	antibiotic inactivation	No
3004773	CKO-1	CKO beta-lactamase	penam	antibiotic inactivation	No
3004720	Tet(X4)	tetracycline inactivation enzyme	glycylcycline; tetracycline antibiotic	antibiotic inactivation	Yes
3004574	Acinetobacter baumannii AbaQ	major facilitator superfamily (MFS) antibiotic efflux pump	fluoroquinolone antibiotic	antibiotic efflux	No
3000753	abeM	multidrug and toxic compound extrusion (MATE) transporter	fluoroquinolone antibiotic; acridine dye; triclosan; disinfecting agents and intercalating dyes	antibiotic efflux	No
3004091	ANT(3'')-IIc	ANT(3'')	aminoglycoside antibiotic	antibiotic inactivation	No
3002753	QnrB38	quinolone resistance protein (qnr)	fluoroquinolone antibiotic	antibiotic target protection	No
3000780	adeI	resistance-nodulation-cell division (RND) antibiotic efflux pump	macrolide antibiotic; fluoroquinolone antibiotic; lincosamide antibiotic; carbapenem; cephalosporin; tetracycline antibiotic; rifamycin antibiotic; diaminopyrimidine antibiotic; phenicol antibiotic; penem	antibiotic efflux	No
3000620	adeL	resistance-nodulation-cell division (RND) antibiotic efflux pump	fluoroquinolone antibiotic; tetracycline antibiotic	antibiotic efflux	No
3003862	ADC-18	ADC beta-lactamase without carbapenemase activity	cephalosporin	antibiotic inactivation	No
3000768	abeS	small multidrug resistance (SMR) antibiotic efflux pump	macrolide antibiotic; aminocoumarin antibiotic	antibiotic efflux	No
3005016	CMY-150	CMY beta-lactamase	cephamycin	antibiotic inactivation	Yes
3005051	LpsB	Intrinsic peptide antibiotic resistant Lps	peptide antibiotic	reduced permeability to antibiotic	No
3002602	aadA2	ANT(3'')	aminoglycoside antibiotic	antibiotic inactivation	No
3002169	MIR-3	MIR beta-lactamase	monobactam; cephalosporin	antibiotic inactivation	No
3004821	HERA-6	HERA beta-lactamase	penam	antibiotic inactivation	No
3002689	plasmid-encoded cat (pp-cat)	chloramphenicol acetyltransferase (CAT)	phenicol antibiotic	antibiotic inactivation	No
3002863	dfrA8	trimethoprim resistant dihydrofolate reductase dfr	diaminopyrimidine antibiotic	antibiotic target replacement	No
3001094	SHV-36	SHV beta-lactamase	carbapenem; cephalosporin; penam	antibiotic inactivation	Yes
3002995	ROB-1	ROB beta-lactamase	cephalosporin; penam	antibiotic inactivation	No
3000595	ErmT	Erm 23S ribosomal RNA methyltransferase	macrolide antibiotic; lincosamide antibiotic; streptogramin antibiotic	antibiotic target alteration	No
3002401	OXY-2-6	OXY beta-lactamase	monobactam; cephalosporin; penam	antibiotic inactivation	No
3000167	tet(C)	major facilitator superfamily (MFS) antibiotic efflux pump	tetracycline antibiotic	antibiotic efflux	No
3000230	ANT(2'')-Ia	ANT(2'')	aminoglycoside antibiotic	antibiotic inactivation	No
3002473	LEN-17	LEN beta-lactamase	penam; penem	antibiotic inactivation	No
3004822	HERA-8	HERA beta-lactamase	penam	antibiotic inactivation	No
3003196	tet(45)	major facilitator superfamily (MFS) antibiotic efflux pump	tetracycline antibiotic	antibiotic efflux	No
3002683	catI	chloramphenicol acetyltransferase (CAT)	phenicol antibiotic	antibiotic inactivation	No
3000616	mel	ABC-F ATP-binding cassette ribosomal protection protein	macrolide antibiotic; lincosamide antibiotic; streptogramin antibiotic; tetracycline antibiotic; oxazolidinone antibiotic; phenicol antibiotic; pleuromutilin antibiotic	antibiotic target protection	No
3002835	lnuA	lincosamide nucleotidyltransferase (LNU)	lincosamide antibiotic	antibiotic inactivation	No
3002895	SAT-2	streptothricin acetyltransferase (SAT)	nucleoside antibiotic	antibiotic inactivation	No
3004448	HERA-1	HERA beta-lactamase	penam	antibiotic inactivation	No
3005057	Tet(X5)	tetracycline inactivation enzyme	tetracycline antibiotic	antibiotic inactivation	Yes
3004085	lnuG	lincosamide nucleotidyltransferase (LNU)	lincosamide antibiotic	antibiotic inactivation	No
3003206	lsaE	ABC-F ATP-binding cassette ribosomal protection protein	macrolide antibiotic; lincosamide antibiotic; streptogramin antibiotic; tetracycline antibiotic; oxazolidinone antibiotic; phenicol antibiotic; pleuromutilin antibiotic	antibiotic target protection	No
3000316	mphA	macrolide phosphotransferase (MPH)	macrolide antibiotic	antibiotic inactivation	No
3004656	catII from Escherichia coli K-12	chloramphenicol acetyltransferase (CAT)	phenicol antibiotic	antibiotic inactivation	No
3002132	DHA-1	DHA beta-lactamase	cephalosporin; cephamycin	antibiotic inactivation	No
3002549	AAC(6')-Ic	AAC(6')	aminoglycoside antibiotic	antibiotic inactivation	No
3002494	SRT-2	SRT beta-lactamase	cephalosporin	antibiotic inactivation	No
3003835	cdeA	multidrug and toxic compound extrusion (MATE) transporter	fluoroquinolone antibiotic; acridine dye; disinfecting agents and intercalating dyes	antibiotic efflux	No
3000604	Erm(35)	Erm 23S ribosomal RNA methyltransferase	macrolide antibiotic; lincosamide antibiotic; streptogramin antibiotic	antibiotic target alteration	No
3002858	dfrA12	trimethoprim resistant dihydrofolate reductase dfr	diaminopyrimidine antibiotic	antibiotic target replacement	No
