# Supplementary material for: Temporal dynamics and microbial interactions shaping the gut resistome in early infancy
Source: Nat Commun. 2025 Aug 30;16:8139. doi: 10.1038/s41467-025-63401-6 (PMC12398494; doi:10.1038/s41467-025-63401-6)
Supplement: Supplementary file 4 — Supplementary Data 2 [file 41467_2025_63401_MOESM4_ESM.xlsx]

## Sheet: Sheet1
Supplementary Data 2: Annotation of ARGs to MAGs
MAG	Phylum	Genus	Species	Code name used in study	ARO	AMR gene
MAG_10	Bacteroidota	Prevotella	Prevotella stercorea		3003002	CfxA2
MAG_100	Pseudomonadota	Haemophilus	Haemophilus haemolyticus_K		3004446	Haemophilus influenzae PBP3 conferring resistance to beta-lactam antibiotics
MAG_100	Pseudomonadota	Haemophilus	Haemophilus haemolyticus_K		3004597	Klebsiella pneumoniae KpnH
MAG_1003	Actinomycetota	Bifidobacterium	Bifidobacterium sp		3004480	Bifidobacterium adolescentis rpoB mutants conferring resistance to rifampicin
MAG_1003	Actinomycetota	Bifidobacterium	Bifidobacterium sp		3003730	Bifidobacterium bifidum ileS conferring resistance to mupirocin
MAG_1005	Bacillota_A	Eubacterium_I	Eubacterium_I ramulus		3004470	poxtA
MAG_1005	Bacillota_A	Eubacterium_I	Eubacterium_I ramulus		3003723	vanI
MAG_101	Pseudomonadota	Haemophilus_D	Haemophilus_D sp001811025		3003369	Escherichia coli EF-Tu mutants conferring resistance to Pulvomycin
MAG_101	Pseudomonadota	Haemophilus_D	Haemophilus_D sp001811025		3004446	Haemophilus influenzae PBP3 conferring resistance to beta-lactam antibiotics
MAG_101	Pseudomonadota	Haemophilus_D	Haemophilus_D sp001811025		3004597	Klebsiella pneumoniae KpnH
MAG_1011	Bacillota_A	Clostridium_AP	Clostridium_AP sp000509125		3002923	vanRD
MAG_1011	Bacillota_A	Clostridium_AP	Clostridium_AP sp000509125		3002944	vanHD
MAG_1011	Bacillota_A	Clostridium_AP	Clostridium_AP sp000509125		3000005	vanD
MAG_1011	Bacillota_A	Clostridium_AP	Clostridium_AP sp000509125		3003070	vanXD
MAG_1013	Bacillota_A	Hominenteromicrobium	Hominenteromicrobium mulieris		3002926	vanRG
MAG_1013	Bacillota_A	Hominenteromicrobium	Hominenteromicrobium mulieris		3002965	vanWG
MAG_1013	Bacillota_A	Hominenteromicrobium	Hominenteromicrobium mulieris		3003723	vanI
MAG_1013	Bacillota_A	Hominenteromicrobium	Hominenteromicrobium mulieris		3003069	vanXYG
MAG_102	Pseudomonadota	Haemophilus_D	Haemophilus_D parainfluenzae_R		3004446	Haemophilus influenzae PBP3 conferring resistance to beta-lactam antibiotics
MAG_102	Pseudomonadota	Haemophilus_D	Haemophilus_D parainfluenzae_R		3004597	Klebsiella pneumoniae KpnH
MAG_1020	Bacillota_C	F0422	F0422 sp001553345		3000196	tet32
MAG_1021	Bacteroidota	Parabacteroides	Parabacteroides distasonis		3003002	CfxA2
MAG_1021	Bacteroidota	Parabacteroides	Parabacteroides distasonis		3000205	tetX
MAG_1021	Bacteroidota	Parabacteroides	Parabacteroides distasonis		3004659	Mef(En2)
MAG_1021	Bacteroidota	Parabacteroides	Parabacteroides distasonis		3000777	adeF
MAG_1023	Bacillota_A	Lachnospira	Lachnospira sp949297565		3003723	vanI
MAG_1031	Bacillota_A	Faecalibacterium	Faecalibacterium sp900540455		3002837	lnuC
MAG_1035	Bacillota	Streptococcus	Streptococcus parasanguinis_Q		3004032	tetA(46)
MAG_1036	Bacillota	Staphylococcus	Staphylococcus hominis		3000621	PC1 beta-lactamase (blaZ)
MAG_1036	Bacillota	Staphylococcus	Staphylococcus hominis		3003046	qacA
MAG_1036	Bacillota	Staphylococcus	Staphylococcus hominis		3003047	qacB
MAG_1036	Bacillota	Staphylococcus	Staphylococcus hominis		3000178	tet(K)
MAG_1036	Bacillota	Staphylococcus	Staphylococcus hominis		3003733	fusC
MAG_1036	Bacillota	Staphylococcus	Staphylococcus hominis		3003552	fusB
MAG_1036	Bacillota	Staphylococcus	Staphylococcus hominis		3000319	mphC
MAG_1036	Bacillota	Staphylococcus	Staphylococcus hominis		3000251	msrA
MAG_1036	Bacillota	Staphylococcus	Staphylococcus hominis		3002865	dfrC
MAG_104	Bacillota_A	Roseburia	Roseburia inulinivorans		3002867	dfrF
MAG_1040	Bacillota	Enterococcus_D	Enterococcus_D innesii		3002966	vanXYC
MAG_1040	Bacillota	Enterococcus_D	Enterococcus_D innesii		3005346	DfrA34
MAG_1040	Bacillota	Enterococcus_D	Enterococcus_D innesii		3002922	vanRC
MAG_1041	Pseudomonadota	Haemophilus_D	Haemophilus_D sp001811025		3004597	Klebsiella pneumoniae KpnH
MAG_1041	Pseudomonadota	Haemophilus_D	Haemophilus_D sp001811025		3004446	Haemophilus influenzae PBP3 conferring resistance to beta-lactam antibiotics
MAG_1047	Bacillota_A	Hominimerdicola	Hominimerdicola aceti		3002867	dfrF
MAG_1048	Bacillota_A	Alitiscatomonas	Alitiscatomonas sp900066535		3004470	poxtA
MAG_105	Bacillota_A	Alitiscatomonas	Alitiscatomonas sp900066535		3004470	poxtA
MAG_1051	Actinomycetota	Bifidobacterium	Bifidobacterium globosum		3004480	Bifidobacterium adolescentis rpoB mutants conferring resistance to rifampicin
MAG_1051	Actinomycetota	Bifidobacterium	Bifidobacterium globosum		3003395	Mycobacterium tuberculosis rpsL mutations conferring resistance to Streptomycin
MAG_1052	Bacillota_A	Faecalimonas	Faecalimonas phoceensis		3002867	dfrF
MAG_1052	Bacillota_A	Faecalimonas	Faecalimonas phoceensis		3003723	vanI
MAG_1053	Bacillota_A	Mediterraneibacter	Mediterraneibacter torques		3002867	dfrF
MAG_1055	Bacillota_A	Agathobacter	Agathobacter rectalis		3002867	dfrF
MAG_1056	Bacillota	Streptococcus	Streptococcus thermophilus		3000375	ErmB
MAG_1056	Bacillota	Streptococcus	Streptococcus thermophilus		3003369	Escherichia coli EF-Tu mutants conferring resistance to Pulvomycin
MAG_1058	Bacillota_A	Faecalibacterium	Faecalibacterium sp900539945		3000412	sul2
MAG_1058	Bacillota_A	Faecalibacterium	Faecalibacterium sp900539945		3002660	APH(6)-Id
MAG_106	Bacillota_A	Eubacterium_F	Eubacterium_F sp003491505		3004470	poxtA
MAG_1061	Bacteroidota	Alistipes	Alistipes merdavium		3000777	adeF
MAG_1064	Bacillota_C	Dialister	Dialister succinatiphilus		3000777	adeF
MAG_1066	Pseudomonadota	Haemophilus_D	Haemophilus_D parainfluenzae_Q		3004446	Haemophilus influenzae PBP3 conferring resistance to beta-lactam antibiotics
MAG_1066	Pseudomonadota	Haemophilus_D	Haemophilus_D parainfluenzae_Q		3004597	Klebsiella pneumoniae KpnH
MAG_1066	Pseudomonadota	Haemophilus_D	Haemophilus_D parainfluenzae_Q		3003479	tetR
MAG_1066	Pseudomonadota	Haemophilus_D	Haemophilus_D parainfluenzae_Q		3003369	Escherichia coli EF-Tu mutants conferring resistance to Pulvomycin
MAG_1068	Pseudomonadota	Hafnia	Hafnia paralvei		3004580	Klebsiella pneumoniae KpnE
MAG_1068	Pseudomonadota	Hafnia	Hafnia paralvei		3004583	Klebsiella pneumoniae KpnF
MAG_1068	Pseudomonadota	Hafnia	Hafnia paralvei		3003950	msbA
MAG_1068	Pseudomonadota	Hafnia	Hafnia paralvei		3001819	ACC-5
MAG_1068	Pseudomonadota	Hafnia	Hafnia paralvei		3004446	Haemophilus influenzae PBP3 conferring resistance to beta-lactam antibiotics
MAG_1068	Pseudomonadota	Hafnia	Hafnia paralvei		3005069	rsmA
MAG_1068	Pseudomonadota	Hafnia	Hafnia paralvei		3000777	adeF
MAG_1068	Pseudomonadota	Hafnia	Hafnia paralvei		3004612	Escherichia coli ampH beta-lactamase
MAG_1068	Pseudomonadota	Hafnia	Hafnia paralvei		3000518	CRP
MAG_1068	Pseudomonadota	Hafnia	Hafnia paralvei		3004597	Klebsiella pneumoniae KpnH
MAG_1073	Pseudomonadota	Serratia_J	Serratia_J liquefaciens		3004583	Klebsiella pneumoniae KpnF
MAG_1073	Pseudomonadota	Serratia_J	Serratia_J liquefaciens		3004446	Haemophilus influenzae PBP3 conferring resistance to beta-lactam antibiotics
MAG_1073	Pseudomonadota	Serratia_J	Serratia_J liquefaciens		3005069	rsmA
MAG_1073	Pseudomonadota	Serratia_J	Serratia_J liquefaciens		3000518	CRP
MAG_1073	Pseudomonadota	Serratia_J	Serratia_J liquefaciens		3004597	Klebsiella pneumoniae KpnH
MAG_1076	Bacillota_A	CAG-115	CAG-115 sp900768125		3003723	vanI
MAG_108	Bacillota_A	Enterocloster	Enterocloster excrementigallinarum		3004470	poxtA
MAG_1083	Pseudomonadota	Haemophilus_D	Haemophilus_D parainfluenzae		3004446	Haemophilus influenzae PBP3 conferring resistance to beta-lactam antibiotics
MAG_1086	Pseudomonadota	Haemophilus_D	Haemophilus_D sp014931275		3004446	Haemophilus influenzae PBP3 conferring resistance to beta-lactam antibiotics
MAG_1087	Bacteroidota	Bacteroides	Bacteroides ovatus		3000777	adeF
MAG_1088	Actinomycetota	Bifidobacterium	Bifidobacterium dentium		3004480	Bifidobacterium adolescentis rpoB mutants conferring resistance to rifampicin
MAG_1089	Bacillota_A	Lachnospira	Lachnospira sp003537285		3004470	poxtA
MAG_109	Bacillota_A	Pseudoscilispira	Pseudoscilispira sp020555605		3003723	vanI
MAG_1090	Bacillota_A	Intestinimonas	Intestinimonas massiliensis		3004442	tet(W/N/W)
MAG_1092	Bacillota_I	Longicatena	Longicatena caecimuris		3000522	ErmG
MAG_1092	Bacillota_I	Longicatena	Longicatena caecimuris		3000186	tetM
MAG_1094	Bacteroidota	Phocaeicola	Phocaeicola plebeius_A		3000777	adeF
MAG_1100	Bacillota_A	Intestinibacter	Intestinibacter sp900540355		3004470	poxtA
MAG_1100	Bacillota_A	Intestinibacter	Intestinibacter sp900540355		3000195	tetB(P)
MAG_1102	Bacillota_A	Clostridium	Clostridium sp000435835		3000195	tetB(P)
MAG_1103	Pseudomonadota	Klebsiella	Klebsiella michiganensis		3003950	msbA
MAG_1103	Pseudomonadota	Klebsiella	Klebsiella michiganensis		3005044	OmpA
MAG_1103	Pseudomonadota	Klebsiella	Klebsiella michiganensis		3003378	Escherichia coli marR mutant conferring antibiotic resistance
MAG_1103	Pseudomonadota	Klebsiella	Klebsiella michiganensis		3000263	marA
MAG_1103	Pseudomonadota	Klebsiella	Klebsiella michiganensis		3004583	Klebsiella pneumoniae KpnF
MAG_1103	Pseudomonadota	Klebsiella	Klebsiella michiganensis		3004580	Klebsiella pneumoniae KpnE
MAG_1103	Pseudomonadota	Klebsiella	Klebsiella michiganensis		3004446	Haemophilus influenzae PBP3 conferring resistance to beta-lactam antibiotics
MAG_1103	Pseudomonadota	Klebsiella	Klebsiella michiganensis		3005059	LptD
MAG_1103	Pseudomonadota	Klebsiella	Klebsiella michiganensis		3000777	adeF
MAG_1103	Pseudomonadota	Klebsiella	Klebsiella michiganensis		3000828	baeR
MAG_1103	Pseudomonadota	Klebsiella	Klebsiella michiganensis		3000794	mdtC
MAG_1103	Pseudomonadota	Klebsiella	Klebsiella michiganensis		3000793	mdtB
MAG_1103	Pseudomonadota	Klebsiella	Klebsiella michiganensis		3003890	Escherichia coli UhpT with mutation conferring resistance to fosfomycin
MAG_1103	Pseudomonadota	Klebsiella	Klebsiella michiganensis		3003209	FosA5
MAG_1103	Pseudomonadota	Klebsiella	Klebsiella michiganensis		3000491	acrD
MAG_1103	Pseudomonadota	Klebsiella	Klebsiella michiganensis		3005053	ArnT
MAG_1103	Pseudomonadota	Klebsiella	Klebsiella michiganensis		3003578	PmrF
MAG_1103	Pseudomonadota	Klebsiella	Klebsiella michiganensis		3000518	CRP
MAG_1103	Pseudomonadota	Klebsiella	Klebsiella michiganensis		3005047	eptB
MAG_1103	Pseudomonadota	Klebsiella	Klebsiella michiganensis		3005069	rsmA
MAG_1103	Pseudomonadota	Klebsiella	Klebsiella michiganensis		3002986	bacA
MAG_1103	Pseudomonadota	Klebsiella	Klebsiella michiganensis		3000516	emrR
MAG_1103	Pseudomonadota	Klebsiella	Klebsiella michiganensis		3004588	Klebsiella pneumoniae KpnG
MAG_1103	Pseudomonadota	Klebsiella	Klebsiella michiganensis		3000074	emrB
MAG_1103	Pseudomonadota	Klebsiella	Klebsiella michiganensis		3003922	oqxA
MAG_1103	Pseudomonadota	Klebsiella	Klebsiella michiganensis		3003923	oqxB
MAG_1103	Pseudomonadota	Klebsiella	Klebsiella michiganensis		3000216	acrB
MAG_1103	Pseudomonadota	Klebsiella	Klebsiella michiganensis		3004612	Escherichia coli ampH beta-lactamase
MAG_1103	Pseudomonadota	Klebsiella	Klebsiella michiganensis		3002411	OXY-5-1
MAG_1104	Bacteroidota	Phocaeicola	Phocaeicola plebeius		3000777	adeF
MAG_1108	Bacillota	Enterococcus_B	Enterococcus_B faecium		3003948	efrA
MAG_1108	Bacillota	Enterococcus_B	Enterococcus_B faecium		3003761	eatAv
MAG_1108	Bacillota	Enterococcus_B	Enterococcus_B faecium		3002556	AAC(6')-Ii
MAG_1108	Bacillota	Enterococcus_B	Enterococcus_B faecium		3003954	efmA
MAG_1108	Bacillota	Enterococcus_B	Enterococcus_B faecium		3002868	dfrG
MAG_1110	Bacillota_A	Hominicoprocola	Hominicoprocola sp934835795		3004442	tet(W/N/W)
MAG_1114	Bacteroidota	Alistipes_A	Alistipes_A hominis		3000777	adeF
MAG_1114	Bacteroidota	Alistipes_A	Alistipes_A hominis		3004659	Mef(En2)
MAG_1115	Actinomycetota	Adlercreutzia	Adlercreutzia rubneri		3003395	Mycobacterium tuberculosis rpsL mutations conferring resistance to Streptomycin
MAG_1116	Bacillota	Streptococcus	Streptococcus sp		3000024	patA
MAG_1116	Bacillota	Streptococcus	Streptococcus sp		3000822	pmrA
MAG_1117	Pseudomonadota	Klebsiella	Klebsiella oxytoca		3004446	Haemophilus influenzae PBP3 conferring resistance to beta-lactam antibiotics
MAG_1117	Pseudomonadota	Klebsiella	Klebsiella oxytoca		3000518	CRP
MAG_1117	Pseudomonadota	Klebsiella	Klebsiella oxytoca		3003578	PmrF
MAG_1117	Pseudomonadota	Klebsiella	Klebsiella oxytoca		3005053	ArnT
MAG_1117	Pseudomonadota	Klebsiella	Klebsiella oxytoca		3000216	acrB
MAG_1117	Pseudomonadota	Klebsiella	Klebsiella oxytoca		3002405	OXY-2-10
MAG_1117	Pseudomonadota	Klebsiella	Klebsiella oxytoca		3003209	FosA5
MAG_1117	Pseudomonadota	Klebsiella	Klebsiella oxytoca		3000491	acrD
MAG_1117	Pseudomonadota	Klebsiella	Klebsiella oxytoca		3000793	mdtB
MAG_1117	Pseudomonadota	Klebsiella	Klebsiella oxytoca		3000794	mdtC
MAG_1117	Pseudomonadota	Klebsiella	Klebsiella oxytoca		3000828	baeR
MAG_1117	Pseudomonadota	Klebsiella	Klebsiella oxytoca		3005069	rsmA
MAG_1117	Pseudomonadota	Klebsiella	Klebsiella oxytoca		3004597	Klebsiella pneumoniae KpnH
MAG_1117	Pseudomonadota	Klebsiella	Klebsiella oxytoca		3004588	Klebsiella pneumoniae KpnG
MAG_1117	Pseudomonadota	Klebsiella	Klebsiella oxytoca		3000516	emrR
MAG_1117	Pseudomonadota	Klebsiella	Klebsiella oxytoca		3003922	oqxA
MAG_1117	Pseudomonadota	Klebsiella	Klebsiella oxytoca		3003923	oqxB
MAG_1117	Pseudomonadota	Klebsiella	Klebsiella oxytoca		3004612	Escherichia coli ampH beta-lactamase
MAG_1117	Pseudomonadota	Klebsiella	Klebsiella oxytoca		3003950	msbA
MAG_1117	Pseudomonadota	Klebsiella	Klebsiella oxytoca		3005044	OmpA
MAG_1117	Pseudomonadota	Klebsiella	Klebsiella oxytoca		3005047	eptB
MAG_1117	Pseudomonadota	Klebsiella	Klebsiella oxytoca		3003890	Escherichia coli UhpT with mutation conferring resistance to fosfomycin
MAG_1117	Pseudomonadota	Klebsiella	Klebsiella oxytoca		3003306	Morganella morganii gyrB conferring resistance to fluoroquinolones
MAG_1117	Pseudomonadota	Klebsiella	Klebsiella oxytoca		3004580	Klebsiella pneumoniae KpnE
MAG_1117	Pseudomonadota	Klebsiella	Klebsiella oxytoca		3004583	Klebsiella pneumoniae KpnF
MAG_1117	Pseudomonadota	Klebsiella	Klebsiella oxytoca		3000263	marA
MAG_1117	Pseudomonadota	Klebsiella	Klebsiella oxytoca		3003378	Escherichia coli marR mutant conferring antibiotic resistance
MAG_1117	Pseudomonadota	Klebsiella	Klebsiella oxytoca		3002402	OXY-2-7
MAG_1117	Pseudomonadota	Klebsiella	Klebsiella oxytoca		3002399	OXY-2-4
MAG_1117	Pseudomonadota	Klebsiella	Klebsiella oxytoca		3002397	OXY-2-2
MAG_1119	Bacillota	Streptococcus	Streptococcus oralis_BV		3000025	patB
MAG_1119	Bacillota	Streptococcus	Streptococcus oralis_BV		3000024	patA
MAG_1121	Bacteroidota	Bacteroides	Bacteroides intestinalis		3000777	adeF
MAG_1123	Bacillota_A	Anaerotignum	Anaerotignum sp001304995		3004470	poxtA
MAG_1125	Bacillota_A	Eubacterium_F	Eubacterium_F sp934322085		3004470	poxtA
MAG_1126	Bacteroidota	Bacteroides	Bacteroides cellulosilyticus		3000777	adeF
MAG_1126	Bacteroidota	Bacteroides	Bacteroides cellulosilyticus		3000498	ErmF
MAG_1126	Bacteroidota	Bacteroides	Bacteroides cellulosilyticus		3004683	aadS
MAG_1137	Pseudomonadota	Enterobacter	Enterobacter ludwigii		3002804	FosA2
MAG_1137	Pseudomonadota	Enterobacter	Enterobacter ludwigii		3004597	Klebsiella pneumoniae KpnH
MAG_1137	Pseudomonadota	Enterobacter	Enterobacter ludwigii		3002986	bacA
MAG_1137	Pseudomonadota	Enterobacter	Enterobacter ludwigii		3001328	Escherichia coli mdfA
MAG_1137	Pseudomonadota	Enterobacter	Enterobacter ludwigii		3000518	CRP
MAG_1137	Pseudomonadota	Enterobacter	Enterobacter ludwigii		3000828	baeR
MAG_1137	Pseudomonadota	Enterobacter	Enterobacter ludwigii		3004583	Klebsiella pneumoniae KpnF
MAG_1137	Pseudomonadota	Enterobacter	Enterobacter ludwigii		3004580	Klebsiella pneumoniae KpnE
MAG_1137	Pseudomonadota	Enterobacter	Enterobacter ludwigii		3003511	Escherichia coli soxS with mutation conferring antibiotic resistance
MAG_1137	Pseudomonadota	Enterobacter	Enterobacter ludwigii		3003922	oqxA
MAG_1137	Pseudomonadota	Enterobacter	Enterobacter ludwigii		3003890	Escherichia coli UhpT with mutation conferring resistance to fosfomycin
MAG_1137	Pseudomonadota	Enterobacter	Enterobacter ludwigii		3000516	emrR
MAG_1137	Pseudomonadota	Enterobacter	Enterobacter ludwigii		3000823	ramA
MAG_1137	Pseudomonadota	Enterobacter	Enterobacter ludwigii		3000216	acrB
MAG_1137	Pseudomonadota	Enterobacter	Enterobacter ludwigii		3004612	Escherichia coli ampH beta-lactamase
MAG_1137	Pseudomonadota	Enterobacter	Enterobacter ludwigii		3003923	oqxB
MAG_1137	Pseudomonadota	Enterobacter	Enterobacter ludwigii		3000777	adeF
MAG_1137	Pseudomonadota	Enterobacter	Enterobacter ludwigii		3003950	msbA
MAG_1137	Pseudomonadota	Enterobacter	Enterobacter ludwigii		3001834	ACT-12
MAG_1137	Pseudomonadota	Enterobacter	Enterobacter ludwigii		3003578	PmrF
MAG_1137	Pseudomonadota	Enterobacter	Enterobacter ludwigii		3005069	rsmA
MAG_1137	Pseudomonadota	Enterobacter	Enterobacter ludwigii		3000027	emrA
MAG_1137	Pseudomonadota	Enterobacter	Enterobacter ludwigii		3000491	acrD
MAG_1137	Pseudomonadota	Enterobacter	Enterobacter ludwigii		3004446	Haemophilus influenzae PBP3 conferring resistance to beta-lactam antibiotics
MAG_1137	Pseudomonadota	Enterobacter	Enterobacter ludwigii		3000263	marA
MAG_1137	Pseudomonadota	Enterobacter	Enterobacter ludwigii		3003378	Escherichia coli marR mutant conferring antibiotic resistance
MAG_1137	Pseudomonadota	Enterobacter	Enterobacter ludwigii		3000794	mdtC
MAG_1137	Pseudomonadota	Enterobacter	Enterobacter ludwigii		3000793	mdtB
MAG_1139	Bacillota_A	Hominicoprocola	Hominicoprocola fusiformis		3002926	vanRG
MAG_1139	Bacillota_A	Hominicoprocola	Hominicoprocola fusiformis		3002965	vanWG
MAG_1139	Bacillota_A	Hominicoprocola	Hominicoprocola fusiformis		3003723	vanI
MAG_1139	Bacillota_A	Hominicoprocola	Hominicoprocola fusiformis		3003069	vanXYG
MAG_1140	Pseudomonadota	Haemophilus_D	Haemophilus_D sp900756875		3004446	Haemophilus influenzae PBP3 conferring resistance to beta-lactam antibiotics
MAG_1140	Pseudomonadota	Haemophilus_D	Haemophilus_D sp900756875		3004597	Klebsiella pneumoniae KpnH
MAG_1142	Bacteroidota	Bacteroides	Bacteroides clarus		3000777	adeF
MAG_1145	Bacteroidota	Bacteroides	Bacteroides ovatus		3000498	ErmF
MAG_1145	Bacteroidota	Bacteroides	Bacteroides ovatus		3000205	tetX
MAG_1145	Bacteroidota	Bacteroides	Bacteroides ovatus		3000777	adeF
MAG_1145	Bacteroidota	Bacteroides	Bacteroides ovatus		3000191	tetQ
MAG_1145	Bacteroidota	Bacteroides	Bacteroides ovatus		3003096	CfxA5
MAG_1145	Bacteroidota	Bacteroides	Bacteroides ovatus		3004659	Mef(En2)
MAG_1146	Bacteroidota	Alistipes	Alistipes sp900541585		3000777	adeF
MAG_1148	Bacteroidota	Alistipes	Alistipes merdavium		3000777	adeF
MAG_1150	Bacillota_A	Dysosmobacter	Dysosmobacter excrementavium		3002647	APH(3')-IIIa
MAG_1150	Bacillota_A	Dysosmobacter	Dysosmobacter excrementavium		3004442	tet(W/N/W)
MAG_1151	Bacillota_C	Anaeroglobus	Anaeroglobus micronuciformis		3000777	adeF
MAG_1164	Bacillota_A	CAG-269	CAG-269 sp000431335		3003723	vanI
MAG_1165	Bacteroidota	Bacteroides	Bacteroides hominis		3000777	adeF
MAG_1165	Bacteroidota	Bacteroides	Bacteroides hominis		3000578	CcrA
MAG_1165	Bacteroidota	Bacteroides	Bacteroides hominis		3000191	tetQ
MAG_1166	Bacillota_I	Faecalibacillus	Faecalibacillus intestinalis		3000375	ErmB
MAG_1166	Bacillota_I	Faecalibacillus	Faecalibacillus intestinalis		3000186	tetM
MAG_1166	Bacillota_I	Faecalibacillus	Faecalibacillus intestinalis		3003723	vanI
MAG_1168	Bacteroidota	Alistipes	Alistipes shahii		3000777	adeF
MAG_1168	Bacteroidota	Alistipes	Alistipes shahii		3004659	Mef(En2)
MAG_117	Bacteroidota	Phocaeicola_A	Phocaeicola_A sp900765575		3000777	adeF
MAG_1170	Bacillota_C	CAG-266	CAG-266 sp019117495		3000777	adeF
MAG_1170	Bacillota_C	CAG-266	CAG-266 sp019117495		3002837	lnuC
MAG_1179	Bacillota_A	Eubacterium_F	Eubacterium_F sp900539115		3004470	poxtA
MAG_1180	Bacillota_A	SFHK01	SFHK01 sp004556395		3002666	rmtF
MAG_1186	Cyanobacteriota	CAG-196	CAG-196 sp002102975		3002837	lnuC
MAG_1189	Bacillota_A	UMGS1224	UMGS1224 sp900549775		3004442	tet(W/N/W)
MAG_1190	Bacillota_I	RUG11241	RUG11241 sp934162285		3004470	poxtA
MAG_1192	Actinomycetota	Bifidobacterium	Bifidobacterium swidsinskii		3004480	Bifidobacterium adolescentis rpoB mutants conferring resistance to rifampicin
MAG_1196	Bacillota_A	Fimenecus	Fimenecus sp000432435		3000190	tetO
MAG_1197	Bacillota_A	Dysosmobacter	Dysosmobacter welbionis		3003723	vanI
MAG_1197	Bacillota_A	Dysosmobacter	Dysosmobacter welbionis		3004442	tet(W/N/W)
MAG_1197	Bacillota_A	Dysosmobacter	Dysosmobacter welbionis		3002647	APH(3')-IIIa
MAG_1198	Bacillota_A	Lentihominibacter	Lentihominibacter hominis		3003723	vanI
MAG_1201	Bacteroidota	Phocaeicola	Phocaeicola faecalis		3000777	adeF
MAG_1201	Bacteroidota	Phocaeicola	Phocaeicola faecalis		3004659	Mef(En2)
MAG_1210	Bacteroidota	Phocaeicola	Phocaeicola massiliensis		3000777	adeF
MAG_1211	Bacillota	Streptococcus	Streptococcus caecimuris		3004032	tetA(46)
MAG_1215	Bacillota_A	Faecimorpha	Faecimorpha sp937892735		3003723	vanI
MAG_1216	Bacillota_A	Ruthenibacterium	Ruthenibacterium lactatiformans		3000165	tet(A)
MAG_1216	Bacillota_A	Ruthenibacterium	Ruthenibacterium lactatiformans		3004442	tet(W/N/W)
MAG_122	Bacillota_A	UBA2882	UBA2882 sp002362385		3003723	vanI
MAG_1223	Pseudomonadota	Haemophilus_D	Haemophilus_D sp		3004597	Klebsiella pneumoniae KpnH
MAG_1223	Pseudomonadota	Haemophilus_D	Haemophilus_D sp		3003369	Escherichia coli EF-Tu mutants conferring resistance to Pulvomycin
MAG_1223	Pseudomonadota	Haemophilus_D	Haemophilus_D sp		3004446	Haemophilus influenzae PBP3 conferring resistance to beta-lactam antibiotics
MAG_1224	Bacillota_A	Vescimonas	Vescimonas sp900545585		3003069	vanXYG
MAG_1224	Bacillota_A	Vescimonas	Vescimonas sp900545585		3002926	vanRG
MAG_1224	Bacillota_A	Vescimonas	Vescimonas sp900545585		3004442	tet(W/N/W)
MAG_123	Synergistota	Cloacibacillus	Cloacibacillus evryensis		3000777	adeF
MAG_1234	Bacillota_A	UBA11524	UBA11524 sp000437595		3002686	catP
MAG_1243	Bacillota_A	Lawsonibacter_A	Lawsonibacter_A hominis		3003723	vanI
MAG_1245	Bacillota_A	Hominicoprocola	Hominicoprocola sp934835795		3004442	tet(W/N/W)
MAG_1247	Bacillota_C	Mitsuokella	Mitsuokella multacida		3000777	adeF
MAG_1256	Bacillota_A	Enterocloster	Enterocloster bolteae		3004470	poxtA
MAG_1256	Bacillota_A	Enterocloster	Enterocloster bolteae		3000190	tetO
MAG_1258	Bacteroidota	Prevotella	Prevotella copri_H		3003097	CfxA6
MAG_1259	Bacteroidota	Paraprevotella	Paraprevotella clara		3000777	adeF
MAG_1260	Bacteroidota	Bacteroides	Bacteroides ovatus		3000777	adeF
MAG_1262	Bacillota_A	CAG-115	CAG-115 sp003531585		3003723	vanI
MAG_1262	Bacillota_A	CAG-115	CAG-115 sp003531585		3000196	tet32
MAG_1262	Bacillota_A	CAG-115	CAG-115 sp003531585		3004454	Campylobacter coli chloramphenicol acetyltransferase
MAG_1262	Bacillota_A	CAG-115	CAG-115 sp003531585		3003069	vanXYG
MAG_1266	Bacteroidota	Prevotella	Prevotella rara		3000777	adeF
MAG_1268	Bacteroidota	Phocaeicola	Phocaeicola sp		3000777	adeF
MAG_127	Bacillota_A	RUG472	RUG472 sp900545265		3000567	tet(40)
MAG_1275	Bacillota_A	Faecalibacterium	Faecalibacterium prausnitzii_E		3000194	tetW
MAG_1276	Bacteroidota	Bacteroides	Bacteroides ovatus		3000777	adeF
MAG_1276	Bacteroidota	Bacteroides	Bacteroides ovatus		3003003	CfxA3
MAG_1279	Bacillota_A	Alitiscatomonas	Alitiscatomonas sp900066535		3004470	poxtA
MAG_1280	Bacillota_A	Eubacterium_I	Eubacterium_I ramulus		3004470	poxtA
MAG_1280	Bacillota_A	Eubacterium_I	Eubacterium_I ramulus		3003723	vanI
MAG_1283	Bacillota_A	Enterocloster	Enterocloster aldenensis		3004470	poxtA
MAG_1283	Bacillota_A	Enterocloster	Enterocloster aldenensis		3004442	tet(W/N/W)
MAG_1283	Bacillota_A	Enterocloster	Enterocloster aldenensis		3000190	tetO
MAG_1287	Bacillota_A	Butyricicoccus	Butyricicoccus sp900547195		3003723	vanI
MAG_1288	Campylobacterota	Campylobacter_B	Campylobacter_B sp		3003789	Campylobacter jejuni gyrA conferring resistance to fluoroquinolones
MAG_129	Bacteroidota	Bacteroides	Bacteroides intestinalis		3000777	adeF
MAG_1293	Bacillota_A	Vescimonas	Vescimonas sp000435555		3004442	tet(W/N/W)
MAG_1297	Desulfobacterota	Bilophila	Bilophila sp959604115		3000777	adeF
MAG_1299	Bacteroidota	Bacteroides	Bacteroides uniformis		3000777	adeF
MAG_1299	Bacteroidota	Bacteroides	Bacteroides uniformis		3002999	CblA-1
MAG_1299	Bacteroidota	Bacteroides	Bacteroides uniformis		3000191	tetQ
MAG_1299	Bacteroidota	Bacteroides	Bacteroides uniformis		3000498	ErmF
MAG_1299	Bacteroidota	Bacteroides	Bacteroides uniformis		3000522	ErmG
MAG_1299	Bacteroidota	Bacteroides	Bacteroides uniformis		3004442	tet(W/N/W)
MAG_1299	Bacteroidota	Bacteroides	Bacteroides uniformis		3004659	Mef(En2)
MAG_1300	Bacillota_A	Faecousia	Faecousia sp900544405		3002926	vanRG
MAG_1301	Bacillota_A	CAG-245	CAG-245 sp934119935		3000556	tet(44)
MAG_1304	Bacillota_C	Anaeroglobus	Anaeroglobus micronuciformis		3000777	adeF
MAG_1305	Pseudomonadota	Citrobacter	Citrobacter gillenii		3001329	mdtG
MAG_1305	Pseudomonadota	Citrobacter	Citrobacter gillenii		3003889	Escherichia coli GlpT with mutation conferring resistance to fosfomycin
MAG_1305	Pseudomonadota	Citrobacter	Citrobacter gillenii		3003578	PmrF
MAG_1305	Pseudomonadota	Citrobacter	Citrobacter gillenii		3004580	Klebsiella pneumoniae KpnE
MAG_1305	Pseudomonadota	Citrobacter	Citrobacter gillenii		3004583	Klebsiella pneumoniae KpnF
MAG_1305	Pseudomonadota	Citrobacter	Citrobacter gillenii		3000263	marA
MAG_1305	Pseudomonadota	Citrobacter	Citrobacter gillenii		3003378	Escherichia coli marR mutant conferring antibiotic resistance
MAG_1305	Pseudomonadota	Citrobacter	Citrobacter gillenii		3004043	Escherichia coli acrA
MAG_1305	Pseudomonadota	Citrobacter	Citrobacter gillenii		3000216	acrB
MAG_1305	Pseudomonadota	Citrobacter	Citrobacter gillenii		3000491	acrD
MAG_1305	Pseudomonadota	Citrobacter	Citrobacter gillenii		3005069	rsmA
MAG_1305	Pseudomonadota	Citrobacter	Citrobacter gillenii		3003841	kdpE
MAG_1305	Pseudomonadota	Citrobacter	Citrobacter gillenii		3003511	Escherichia coli soxS with mutation conferring antibiotic resistance
MAG_1305	Pseudomonadota	Citrobacter	Citrobacter gillenii		3000830	cpxA
MAG_1305	Pseudomonadota	Citrobacter	Citrobacter gillenii		3000516	emrR
MAG_1305	Pseudomonadota	Citrobacter	Citrobacter gillenii		3004597	Klebsiella pneumoniae KpnH
MAG_1305	Pseudomonadota	Citrobacter	Citrobacter gillenii		3000027	emrA
MAG_1305	Pseudomonadota	Citrobacter	Citrobacter gillenii		3003950	msbA
MAG_1305	Pseudomonadota	Citrobacter	Citrobacter gillenii		3000793	mdtB
MAG_1305	Pseudomonadota	Citrobacter	Citrobacter gillenii		3000794	mdtC
MAG_1305	Pseudomonadota	Citrobacter	Citrobacter gillenii		3000828	baeR
MAG_1305	Pseudomonadota	Citrobacter	Citrobacter gillenii		3003890	Escherichia coli UhpT with mutation conferring resistance to fosfomycin
MAG_1305	Pseudomonadota	Citrobacter	Citrobacter gillenii		3004612	Escherichia coli ampH beta-lactamase
MAG_1305	Pseudomonadota	Citrobacter	Citrobacter gillenii		3001214	mdtM
MAG_1305	Pseudomonadota	Citrobacter	Citrobacter gillenii		3000518	CRP
MAG_1305	Pseudomonadota	Citrobacter	Citrobacter gillenii		3001328	Escherichia coli mdfA
MAG_1305	Pseudomonadota	Citrobacter	Citrobacter gillenii		3002986	bacA
MAG_1306	Bacillota_A	Eubacterium	Eubacterium maltosivorans		3000190	tetO
MAG_1307	Desulfobacterota	Bilophila	Bilophila wadsworthia		3000777	adeF
MAG_131	Bacillota_A	Alitiscatomonas	Alitiscatomonas sp900066535		3004470	poxtA
MAG_1319	Bacillota	Staphylococcus	Staphylococcus epidermidis		3003552	fusB
MAG_1319	Bacillota	Staphylococcus	Staphylococcus epidermidis		3000621	PC1 beta-lactamase (blaZ)
MAG_1319	Bacillota	Staphylococcus	Staphylococcus epidermidis		3002865	dfrC
MAG_1319	Bacillota	Staphylococcus	Staphylococcus epidermidis		3000391	norA
MAG_1319	Bacillota	Staphylococcus	Staphylococcus epidermidis		3000815	mgrA
MAG_1319	Bacillota	Staphylococcus	Staphylococcus epidermidis		3000251	msrA
MAG_1319	Bacillota	Staphylococcus	Staphylococcus epidermidis		3003046	qacA
MAG_1319	Bacillota	Staphylococcus	Staphylococcus epidermidis		3000319	mphC
MAG_1319	Bacillota	Staphylococcus	Staphylococcus epidermidis		3000124	mecI
MAG_1319	Bacillota	Staphylococcus	Staphylococcus epidermidis		3000215	mecR1
MAG_1319	Bacillota	Staphylococcus	Staphylococcus epidermidis		3000617	mecA
MAG_1319	Bacillota	Staphylococcus	Staphylococcus epidermidis		3000250	ErmC
MAG_132	Pseudomonadota	Haemophilus_D	Haemophilus_D sp001811025		3004597	Klebsiella pneumoniae KpnH
MAG_132	Pseudomonadota	Haemophilus_D	Haemophilus_D sp001811025		3004446	Haemophilus influenzae PBP3 conferring resistance to beta-lactam antibiotics
MAG_1321	Pseudomonadota	Haemophilus_D	Haemophilus_D parainfluenzae_M		3004446	Haemophilus influenzae PBP3 conferring resistance to beta-lactam antibiotics
MAG_1323	Pseudomonadota	Parasutterella	Parasutterella excrementihominis		3000777	adeF
MAG_1324	Bacillota_A	Faecalibacterium	Faecalibacterium longum		3004442	tet(W/N/W)
MAG_1325	Bacillota_A	Dorea_A	Dorea_A longicatena		3000186	tetM
MAG_1327	Bacillota_C	Dialister	Dialister invisus		3000777	adeF
MAG_1327	Bacillota_C	Dialister	Dialister invisus		3000190	tetO
MAG_1328	Bacteroidota	Paraprevotella	Paraprevotella clara		3000777	adeF
MAG_133	Bacteroidota	Odoribacter	Odoribacter splanchnicus		3000777	adeF
MAG_1337	Bacteroidota	Odoribacter	Odoribacter laneus		3000777	adeF
MAG_1340	Bacillota_A	CAG-273	CAG-273 sp003507395		3002629	ANT(6)-Ib
MAG_1340	Bacillota_A	CAG-273	CAG-273 sp003507395		3000556	tet(44)
MAG_1341	Pseudomonadota	Haemophilus_D	Haemophilus_D parainfluenzae_O		3004446	Haemophilus influenzae PBP3 conferring resistance to beta-lactam antibiotics
MAG_1341	Pseudomonadota	Haemophilus_D	Haemophilus_D parainfluenzae_O		3004597	Klebsiella pneumoniae KpnH
MAG_1344	Bacillota_A	Agathobacter	Agathobacter faecis		3002867	dfrF
MAG_1352	Bacillota_A	Clostridium	Clostridium sp900540255		3000195	tetB(P)
MAG_1355	Pseudomonadota	Klebsiella	Klebsiella planticola		3003923	oqxB
MAG_1355	Pseudomonadota	Klebsiella	Klebsiella planticola		3000794	mdtC
MAG_1355	Pseudomonadota	Klebsiella	Klebsiella planticola		3000793	mdtB
MAG_1355	Pseudomonadota	Klebsiella	Klebsiella planticola		3005044	OmpA
MAG_1355	Pseudomonadota	Klebsiella	Klebsiella planticola		3005059	LptD
MAG_1355	Pseudomonadota	Klebsiella	Klebsiella planticola		3004446	Haemophilus influenzae PBP3 conferring resistance to beta-lactam antibiotics
MAG_1355	Pseudomonadota	Klebsiella	Klebsiella planticola		3003209	FosA5
MAG_1355	Pseudomonadota	Klebsiella	Klebsiella planticola		3004583	Klebsiella pneumoniae KpnF
MAG_1355	Pseudomonadota	Klebsiella	Klebsiella planticola		3004580	Klebsiella pneumoniae KpnE
MAG_1355	Pseudomonadota	Klebsiella	Klebsiella planticola		3000516	emrR
MAG_1355	Pseudomonadota	Klebsiella	Klebsiella planticola		3000777	adeF
MAG_1355	Pseudomonadota	Klebsiella	Klebsiella planticola		3000074	emrB
MAG_1355	Pseudomonadota	Klebsiella	Klebsiella planticola		3004588	Klebsiella pneumoniae KpnG
MAG_1355	Pseudomonadota	Klebsiella	Klebsiella planticola		3000168	tet(D)
MAG_1355	Pseudomonadota	Klebsiella	Klebsiella planticola		3005047	eptB
MAG_1355	Pseudomonadota	Klebsiella	Klebsiella planticola		3003578	PmrF
MAG_1355	Pseudomonadota	Klebsiella	Klebsiella planticola		3000518	CRP
MAG_1355	Pseudomonadota	Klebsiella	Klebsiella planticola		3003890	Escherichia coli UhpT with mutation conferring resistance to fosfomycin
MAG_1355	Pseudomonadota	Klebsiella	Klebsiella planticola		3005069	rsmA
MAG_1355	Pseudomonadota	Klebsiella	Klebsiella planticola		3003950	msbA
MAG_1355	Pseudomonadota	Klebsiella	Klebsiella planticola		3004612	Escherichia coli ampH beta-lactamase
MAG_1355	Pseudomonadota	Klebsiella	Klebsiella planticola		3000216	acrB
MAG_1355	Pseudomonadota	Klebsiella	Klebsiella planticola		3000263	marA
MAG_1355	Pseudomonadota	Klebsiella	Klebsiella planticola		3003378	Escherichia coli marR mutant conferring antibiotic resistance
MAG_1355	Pseudomonadota	Klebsiella	Klebsiella planticola		3000491	acrD
MAG_1359	Actinomycetota	Bifidobacterium	Bifidobacterium longum	B. longum MAG4	3004480	Bifidobacterium adolescentis rpoB mutants conferring resistance to rifampicin
MAG_1360	Pseudomonadota	Haemophilus_D	Haemophilus_D parainfluenzae_R		3004446	Haemophilus influenzae PBP3 conferring resistance to beta-lactam antibiotics
MAG_1360	Pseudomonadota	Haemophilus_D	Haemophilus_D parainfluenzae_R		3004597	Klebsiella pneumoniae KpnH
MAG_1367	Bacteroidota	Butyricimonas	Butyricimonas hominis		3000777	adeF
MAG_1369	Bacteroidota	Muribaculum	Muribaculum sp003150235		3000777	adeF
MAG_1374	Pseudomonadota	Escherichia	Escherichia coli		3002986	bacA
MAG_1374	Pseudomonadota	Escherichia	Escherichia coli		3000237	TolC
MAG_1374	Pseudomonadota	Escherichia	Escherichia coli		3004611	Escherichia coli ampC1 beta-lactamase
MAG_1374	Pseudomonadota	Escherichia	Escherichia coli		3000491	acrD
MAG_1374	Pseudomonadota	Escherichia	Escherichia coli		3000206	emrK
MAG_1374	Pseudomonadota	Escherichia	Escherichia coli		3000254	emrY
MAG_1374	Pseudomonadota	Escherichia	Escherichia coli		3003889	Escherichia coli GlpT with mutation conferring resistance to fosfomycin
MAG_1374	Pseudomonadota	Escherichia	Escherichia coli		3003952	YojI
MAG_1374	Pseudomonadota	Escherichia	Escherichia coli		3000074	emrB
MAG_1374	Pseudomonadota	Escherichia	Escherichia coli		3000027	emrA
MAG_1374	Pseudomonadota	Escherichia	Escherichia coli		3003900	Escherichia coli cyaA with mutation conferring resistance to fosfomycin
MAG_1374	Pseudomonadota	Escherichia	Escherichia coli		3003378	Escherichia coli marR mutant conferring antibiotic resistance
MAG_1374	Pseudomonadota	Escherichia	Escherichia coli		3000263	marA
MAG_1374	Pseudomonadota	Escherichia	Escherichia coli		3003577	ugd
MAG_1374	Pseudomonadota	Escherichia	Escherichia coli		3001328	Escherichia coli mdfA
MAG_1374	Pseudomonadota	Escherichia	Escherichia coli		3003890	Escherichia coli UhpT with mutation conferring resistance to fosfomycin
MAG_1374	Pseudomonadota	Escherichia	Escherichia coli		3000518	CRP
MAG_1374	Pseudomonadota	Escherichia	Escherichia coli		3000516	emrR
MAG_1374	Pseudomonadota	Escherichia	Escherichia coli		3003950	msbA
MAG_1374	Pseudomonadota	Escherichia	Escherichia coli		3000656	AcrS
MAG_1374	Pseudomonadota	Escherichia	Escherichia coli		3000499	AcrE
MAG_1374	Pseudomonadota	Escherichia	Escherichia coli		3000832	evgA
MAG_1374	Pseudomonadota	Escherichia	Escherichia coli		3000833	evgS
MAG_1374	Pseudomonadota	Escherichia	Escherichia coli		3005069	rsmA
MAG_1374	Pseudomonadota	Escherichia	Escherichia coli		3000830	cpxA
MAG_1374	Pseudomonadota	Escherichia	Escherichia coli		3004583	Klebsiella pneumoniae KpnF
MAG_1374	Pseudomonadota	Escherichia	Escherichia coli		3004580	Klebsiella pneumoniae KpnE
MAG_1374	Pseudomonadota	Escherichia	Escherichia coli		3003511	Escherichia coli soxS with mutation conferring antibiotic resistance
MAG_1374	Pseudomonadota	Escherichia	Escherichia coli		3003381	Escherichia coli soxR with mutation conferring antibiotic resistance
MAG_1374	Pseudomonadota	Escherichia	Escherichia coli		3003550	mdtP
MAG_1374	Pseudomonadota	Escherichia	Escherichia coli		3003549	mdtO
MAG_1374	Pseudomonadota	Escherichia	Escherichia coli		3003548	mdtN
MAG_1374	Pseudomonadota	Escherichia	Escherichia coli		3003576	eptA
MAG_1374	Pseudomonadota	Escherichia	Escherichia coli		3003578	PmrF
MAG_1374	Pseudomonadota	Escherichia	Escherichia coli		3004612	Escherichia coli ampH beta-lactamase
MAG_1374	Pseudomonadota	Escherichia	Escherichia coli		3004446	Haemophilus influenzae PBP3 conferring resistance to beta-lactam antibiotics
MAG_1374	Pseudomonadota	Escherichia	Escherichia coli		3000508	gadX
MAG_1374	Pseudomonadota	Escherichia	Escherichia coli		3003838	gadW
MAG_1374	Pseudomonadota	Escherichia	Escherichia coli		3000796	mdtF
MAG_1374	Pseudomonadota	Escherichia	Escherichia coli		3000795	mdtE
MAG_1374	Pseudomonadota	Escherichia	Escherichia coli		3001329	mdtG
MAG_1374	Pseudomonadota	Escherichia	Escherichia coli		3001216	mdtH
MAG_1374	Pseudomonadota	Escherichia	Escherichia coli		3003841	kdpE
MAG_1374	Pseudomonadota	Escherichia	Escherichia coli		3000216	acrB
MAG_1374	Pseudomonadota	Escherichia	Escherichia coli		3004043	Escherichia coli acrA
MAG_1374	Pseudomonadota	Escherichia	Escherichia coli		3003807	Escherichia coli acrR with mutation conferring multidrug antibiotic resistance
MAG_1374	Pseudomonadota	Escherichia	Escherichia coli		3004290	Escherichia coli ampC beta-lactamase
MAG_1374	Pseudomonadota	Escherichia	Escherichia coli		3000828	baeR
MAG_1374	Pseudomonadota	Escherichia	Escherichia coli		3000829	baeS
MAG_1374	Pseudomonadota	Escherichia	Escherichia coli		3000794	mdtC
MAG_1374	Pseudomonadota	Escherichia	Escherichia coli		3000793	mdtB
MAG_1374	Pseudomonadota	Escherichia	Escherichia coli		3000792	mdtA
MAG_1374	Pseudomonadota	Escherichia	Escherichia coli		3000676	H-NS
MAG_1374	Pseudomonadota	Escherichia	Escherichia coli		3000502	AcrF
MAG_1375	Bacillota	Streptococcus	Streptococcus sp902363395		3004032	tetA(46)
MAG_1375	Bacillota	Streptococcus	Streptococcus sp902363395		3000375	ErmB
MAG_1376	Bacillota_A	Fusicatenibacter	Fusicatenibacter saccharivorans		3004470	poxtA
MAG_1378	Bacillota_I	Onthocola_B	Onthocola_B sp900544625		3004470	poxtA
MAG_1378	Bacillota_I	Onthocola_B	Onthocola_B sp900544625		3003723	vanI
MAG_1386	Bacillota_A	CATZCM01	CATZCM01 sp958417225		3003723	vanI
MAG_1386	Bacillota_A	CATZCM01	CATZCM01 sp958417225		3003069	vanXYG
MAG_139	Bacillota_A	Hominicoprocola	Hominicoprocola sp934835795		3004442	tet(W/N/W)
MAG_1394	Bacteroidota	Paraprevotella	Paraprevotella clara		3000777	adeF
MAG_1397	Bacillota_A	CAG-269	CAG-269 sp003525075		3003723	vanI
MAG_1397	Bacillota_A	CAG-269	CAG-269 sp003525075		3000556	tet(44)
MAG_1399	Bacillota_A	Ruminiclostridium_E	Ruminiclostridium_E siraeum		3002926	vanRG
MAG_140	Bacillota_I	CAG-302	CAG-302 sp934162325		3004470	poxtA
MAG_140	Bacillota_I	CAG-302	CAG-302 sp934162325		3003723	vanI
MAG_1402	Pseudomonadota	Citrobacter_B	Citrobacter_B koseri		3003511	Escherichia coli soxS with mutation conferring antibiotic resistance
MAG_1402	Pseudomonadota	Citrobacter_B	Citrobacter_B koseri		3000518	CRP
MAG_1402	Pseudomonadota	Citrobacter_B	Citrobacter_B koseri		3003890	Escherichia coli UhpT with mutation conferring resistance to fosfomycin
MAG_1402	Pseudomonadota	Citrobacter_B	Citrobacter_B koseri		3003889	Escherichia coli GlpT with mutation conferring resistance to fosfomycin
MAG_1402	Pseudomonadota	Citrobacter_B	Citrobacter_B koseri		3004446	Haemophilus influenzae PBP3 conferring resistance to beta-lactam antibiotics
MAG_1402	Pseudomonadota	Citrobacter_B	Citrobacter_B koseri		3004113	FosA7
MAG_1402	Pseudomonadota	Citrobacter_B	Citrobacter_B koseri		3000516	emrR
MAG_1402	Pseudomonadota	Citrobacter_B	Citrobacter_B koseri		3000027	emrA
MAG_1402	Pseudomonadota	Citrobacter_B	Citrobacter_B koseri		3000074	emrB
MAG_1402	Pseudomonadota	Citrobacter_B	Citrobacter_B koseri		3005069	rsmA
MAG_1402	Pseudomonadota	Citrobacter_B	Citrobacter_B koseri		3000676	H-NS
MAG_1402	Pseudomonadota	Citrobacter_B	Citrobacter_B koseri		3003378	Escherichia coli marR mutant conferring antibiotic resistance
MAG_1402	Pseudomonadota	Citrobacter_B	Citrobacter_B koseri		3000263	marA
MAG_1402	Pseudomonadota	Citrobacter_B	Citrobacter_B koseri		3004612	Escherichia coli ampH beta-lactamase
MAG_1402	Pseudomonadota	Citrobacter_B	Citrobacter_B koseri		3000216	acrB
MAG_1402	Pseudomonadota	Citrobacter_B	Citrobacter_B koseri		3004043	Escherichia coli acrA
MAG_1402	Pseudomonadota	Citrobacter_B	Citrobacter_B koseri		3003807	Escherichia coli acrR with mutation conferring multidrug antibiotic resistance
MAG_1402	Pseudomonadota	Citrobacter_B	Citrobacter_B koseri		3003841	kdpE
MAG_1402	Pseudomonadota	Citrobacter_B	Citrobacter_B koseri		3001328	Escherichia coli mdfA
MAG_1402	Pseudomonadota	Citrobacter_B	Citrobacter_B koseri		3003577	ugd
MAG_1402	Pseudomonadota	Citrobacter_B	Citrobacter_B koseri		3000793	mdtB
MAG_1402	Pseudomonadota	Citrobacter_B	Citrobacter_B koseri		3000794	mdtC
MAG_1402	Pseudomonadota	Citrobacter_B	Citrobacter_B koseri		3000828	baeR
MAG_1402	Pseudomonadota	Citrobacter_B	Citrobacter_B koseri		3002986	bacA
MAG_1402	Pseudomonadota	Citrobacter_B	Citrobacter_B koseri		3000777	adeF
MAG_1402	Pseudomonadota	Citrobacter_B	Citrobacter_B koseri		3004611	Escherichia coli ampC1 beta-lactamase
MAG_1402	Pseudomonadota	Citrobacter_B	Citrobacter_B koseri		3000491	acrD
MAG_1402	Pseudomonadota	Citrobacter_B	Citrobacter_B koseri		3004773	CKO-1
MAG_1402	Pseudomonadota	Citrobacter_B	Citrobacter_B koseri		3004583	Klebsiella pneumoniae KpnF
MAG_1402	Pseudomonadota	Citrobacter_B	Citrobacter_B koseri		3004580	Klebsiella pneumoniae KpnE
MAG_1402	Pseudomonadota	Citrobacter_B	Citrobacter_B koseri		3001329	mdtG
MAG_1402	Pseudomonadota	Citrobacter_B	Citrobacter_B koseri		3003950	msbA
MAG_1402	Pseudomonadota	Citrobacter_B	Citrobacter_B koseri		3000830	cpxA
MAG_1406	Bacteroidota	Bacteroides	Bacteroides xylanisolvens		3000777	adeF
MAG_1406	Bacteroidota	Bacteroides	Bacteroides xylanisolvens		3000191	tetQ
MAG_141	Bacillota_A	Neoclostridium	Neoclostridium sp934247335		3004470	poxtA
MAG_1410	Bacillota_A	Lacrimispora	Lacrimispora xylanolytica		3004442	tet(W/N/W)
MAG_1410	Bacillota_A	Lacrimispora	Lacrimispora xylanolytica		3003069	vanXYG
MAG_1410	Bacillota_A	Lacrimispora	Lacrimispora xylanolytica		3003723	vanI
MAG_1412	Pseudomonadota	Haemophilus_D	Haemophilus_D sp959600045		3004446	Haemophilus influenzae PBP3 conferring resistance to beta-lactam antibiotics
MAG_1413	Bacillota_C	Anaeroglobus	Anaeroglobus micronuciformis		3000777	adeF
MAG_1416	Bacillota_A	Scatomorpha	Scatomorpha intestinigallinarum		3003723	vanI
MAG_1417	Cyanobacteriota	UBA1221	UBA1221 sp949283255		3000777	adeF
MAG_1418	Verrucomicrobiota	UBA1829	UBA1829 sp		3000777	adeF
MAG_1429	Bacillota_A	Alitiscatomonas	Alitiscatomonas sp900066535		3004470	poxtA
MAG_1433	Bacillota_A	Clostridium	Clostridium lentum		3000195	tetB(P)
MAG_1436	Bacillota	Streptococcus	Streptococcus sp		3000025	patB
MAG_1436	Bacillota	Streptococcus	Streptococcus sp		3000024	patA
MAG_1436	Bacillota	Streptococcus	Streptococcus sp		3000822	pmrA
MAG_1439	Bacillota	Streptococcus	Streptococcus parasanguinis_D		3004032	tetA(46)
MAG_1444	Bacillota_A	UMGS687	UMGS687 sp900544595		3000498	ErmF
MAG_1446	Bacteroidota	Phocaeicola	Phocaeicola sp000432735		3000777	adeF
MAG_1449	Bacillota_A	CAG-557	CAG-557 sp000435275		3004608	EreD
MAG_1449	Bacillota_A	CAG-557	CAG-557 sp000435275		3004683	aadS
MAG_1450	Verrucomicrobiota	Victivallis	Victivallis vadensis		3000777	adeF
MAG_1451	Bacteroidota	Odoribacter	Odoribacter sp900544025		3000777	adeF
MAG_1462	Bacillota_A	CAG-273	CAG-273 sp003534295		3000556	tet(44)
MAG_1468	Cyanobacteriota	Stercorousia	Stercorousia sp000433095		3000777	adeF
MAG_147	Bacteroidota	Alistipes_A	Alistipes_A ihumii		3000777	adeF
MAG_1470	Desulfobacterota	Desulfovibrio	Desulfovibrio fairfieldensis		3000777	adeF
MAG_1471	Bacillota_A	CAG-349	CAG-349 sp003539515		3000196	tet32
MAG_1473	Bacillota_A	Gemmiger	Gemmiger qucibialis		3002688	catS
MAG_1476	Bacillota_A	Sarcina	Sarcina perfringens		3000195	tetB(P)
MAG_1476	Bacillota_A	Sarcina	Sarcina perfringens		3000180	tetA(P)
MAG_1476	Bacillota_A	Sarcina	Sarcina perfringens		3003773	Clostridium perfringens mprF
MAG_1476	Bacillota_A	Sarcina	Sarcina perfringens		3004601	LnuP
MAG_1477	Bacillota	Streptococcus	Streptococcus sp001556435		3000186	tetM
MAG_1480	Bacillota_A	Anthropogastromicrobium	Anthropogastromicrobium aceti		3000522	ErmG
MAG_1480	Bacillota_A	Anthropogastromicrobium	Anthropogastromicrobium aceti		3004442	tet(W/N/W)
MAG_1481	Verrucomicrobiota	Akkermansia	Akkermansia massiliensis		3000777	adeF
MAG_1481	Verrucomicrobiota	Akkermansia	Akkermansia massiliensis		3002660	APH(6)-Id
MAG_1481	Verrucomicrobiota	Akkermansia	Akkermansia massiliensis		3000412	sul2
MAG_1484	Pseudomonadota	Klebsiella	Klebsiella pneumoniae		3000518	CRP
MAG_1484	Pseudomonadota	Klebsiella	Klebsiella pneumoniae		3001328	Escherichia coli mdfA
MAG_1484	Pseudomonadota	Klebsiella	Klebsiella pneumoniae		3004612	Escherichia coli ampH beta-lactamase
MAG_1484	Pseudomonadota	Klebsiella	Klebsiella pneumoniae		3003209	FosA5
MAG_1484	Pseudomonadota	Klebsiella	Klebsiella pneumoniae		3000491	acrD
MAG_1484	Pseudomonadota	Klebsiella	Klebsiella pneumoniae		3001197	SHV-158
MAG_1484	Pseudomonadota	Klebsiella	Klebsiella pneumoniae		3000263	marA
MAG_1484	Pseudomonadota	Klebsiella	Klebsiella pneumoniae		3003378	Escherichia coli marR mutant conferring antibiotic resistance
MAG_1484	Pseudomonadota	Klebsiella	Klebsiella pneumoniae		3000777	adeF
MAG_1484	Pseudomonadota	Klebsiella	Klebsiella pneumoniae		3005069	rsmA
MAG_1484	Pseudomonadota	Klebsiella	Klebsiella pneumoniae		3003923	oqxB
MAG_1484	Pseudomonadota	Klebsiella	Klebsiella pneumoniae		3003922	oqxA
MAG_1484	Pseudomonadota	Klebsiella	Klebsiella pneumoniae		3004446	Haemophilus influenzae PBP3 conferring resistance to beta-lactam antibiotics
MAG_1484	Pseudomonadota	Klebsiella	Klebsiella pneumoniae		3000516	emrR
MAG_1484	Pseudomonadota	Klebsiella	Klebsiella pneumoniae		3004588	Klebsiella pneumoniae KpnG
MAG_1484	Pseudomonadota	Klebsiella	Klebsiella pneumoniae		3004597	Klebsiella pneumoniae KpnH
MAG_1484	Pseudomonadota	Klebsiella	Klebsiella pneumoniae		3005059	LptD
MAG_1484	Pseudomonadota	Klebsiella	Klebsiella pneumoniae		3003890	Escherichia coli UhpT with mutation conferring resistance to fosfomycin
MAG_1484	Pseudomonadota	Klebsiella	Klebsiella pneumoniae		3000828	baeR
MAG_1484	Pseudomonadota	Klebsiella	Klebsiella pneumoniae		3005053	ArnT
MAG_1484	Pseudomonadota	Klebsiella	Klebsiella pneumoniae		3000216	acrB
MAG_1484	Pseudomonadota	Klebsiella	Klebsiella pneumoniae		3004583	Klebsiella pneumoniae KpnF
MAG_1484	Pseudomonadota	Klebsiella	Klebsiella pneumoniae		3004580	Klebsiella pneumoniae KpnE
MAG_1484	Pseudomonadota	Klebsiella	Klebsiella pneumoniae		3003578	PmrF
MAG_1484	Pseudomonadota	Klebsiella	Klebsiella pneumoniae		3003950	msbA
MAG_1484	Pseudomonadota	Klebsiella	Klebsiella pneumoniae		3005044	OmpA
MAG_1484	Pseudomonadota	Klebsiella	Klebsiella pneumoniae		3000793	mdtB
MAG_1484	Pseudomonadota	Klebsiella	Klebsiella pneumoniae		3000794	mdtC
MAG_1484	Pseudomonadota	Klebsiella	Klebsiella pneumoniae		3005049	CrcB
MAG_1484	Pseudomonadota	Klebsiella	Klebsiella pneumoniae		3004122	Klebsiella pneumoniae OmpK37
MAG_1484	Pseudomonadota	Klebsiella	Klebsiella pneumoniae		3001167	SHV-120
MAG_1484	Pseudomonadota	Klebsiella	Klebsiella pneumoniae		3005047	eptB
MAG_1484	Pseudomonadota	Klebsiella	Klebsiella pneumoniae		3001094	SHV-36
MAG_1484	Pseudomonadota	Klebsiella	Klebsiella pneumoniae		3001070	SHV-11
MAG_1484	Pseudomonadota	Klebsiella	Klebsiella pneumoniae		3004111	FosA6
MAG_1484	Pseudomonadota	Klebsiella	Klebsiella pneumoniae		3001059	SHV-1
MAG_1484	Pseudomonadota	Klebsiella	Klebsiella pneumoniae		3001177	SHV-133
MAG_1485	Bacillota	Streptococcus	Streptococcus sp		3004032	tetA(46)
MAG_1486	Pseudomonadota	Haemophilus_D	Haemophilus_D parainfluenzae_M		3004446	Haemophilus influenzae PBP3 conferring resistance to beta-lactam antibiotics
MAG_1486	Pseudomonadota	Haemophilus_D	Haemophilus_D parainfluenzae_M		3004597	Klebsiella pneumoniae KpnH
MAG_1487	Bacteroidota	Phocaeicola	Phocaeicola fibrisolvens		3000777	adeF
MAG_149	Bacteroidota	Phocaeicola	Phocaeicola plebeius_A		3000777	adeF
MAG_1491	Bacillota	Streptococcus	Streptococcus sp001813105		3004032	tetA(46)
MAG_1493	Pseudomonadota	Haemophilus_D	Haemophilus_D sp014931275		3004446	Haemophilus influenzae PBP3 conferring resistance to beta-lactam antibiotics
MAG_1494	Pseudomonadota	Acinetobacter	Acinetobacter pittii		3000780	adeI
MAG_1494	Pseudomonadota	Acinetobacter	Acinetobacter pittii		3000620	adeL
MAG_1494	Pseudomonadota	Acinetobacter	Acinetobacter pittii		3003862	ADC-18
MAG_1494	Pseudomonadota	Acinetobacter	Acinetobacter pittii		3000768	abeS
MAG_1494	Pseudomonadota	Acinetobacter	Acinetobacter pittii		3005051	LpsB
MAG_1494	Pseudomonadota	Acinetobacter	Acinetobacter pittii		3005069	rsmA
MAG_1494	Pseudomonadota	Acinetobacter	Acinetobacter pittii		3004091	ANT(3'')-IIc
MAG_1494	Pseudomonadota	Acinetobacter	Acinetobacter pittii		3004574	Acinetobacter baumannii AbaQ
MAG_1494	Pseudomonadota	Acinetobacter	Acinetobacter pittii		3000753	abeM
MAG_1495	Bacillota	Enterococcus_B	Enterococcus_B lactis		3002556	AAC(6')-Ii
MAG_1495	Bacillota	Enterococcus_B	Enterococcus_B lactis		3003948	efrA
MAG_1495	Bacillota	Enterococcus_B	Enterococcus_B lactis		3002819	msrC
MAG_1495	Bacillota	Enterococcus_B	Enterococcus_B lactis		3000375	ErmB
MAG_1496	Bacillota	Streptococcus	Streptococcus sp		3001301	RlmA(II)
MAG_1496	Bacillota	Streptococcus	Streptococcus sp		3000822	pmrA
MAG_1496	Bacillota	Streptococcus	Streptococcus sp		3000024	patA
MAG_1496	Bacillota	Streptococcus	Streptococcus sp		3000025	patB
MAG_1497	Bacillota_C	Veillonella	Veillonella sp018367495		3000186	tetM
MAG_1497	Bacillota_C	Veillonella	Veillonella sp018367495		3002688	catS
MAG_1499	Bacillota	Enterococcus_D	Enterococcus_D gallinarum		3002922	vanRC
MAG_1499	Bacillota	Enterococcus_D	Enterococcus_D gallinarum		3002970	vanTC
MAG_1499	Bacillota	Enterococcus_D	Enterococcus_D gallinarum		3002966	vanXYC
MAG_1499	Bacillota	Enterococcus_D	Enterococcus_D gallinarum		3000368	vanC
MAG_1499	Bacillota	Enterococcus_D	Enterococcus_D gallinarum		3002933	vanSC
MAG_150	Bacillota_A	Ruminococcus_E	Ruminococcus_E bromii		3000205	tetX
MAG_1500	Bacteroidota	Barnesiella_B	Barnesiella_B propionica		3000777	adeF
MAG_1508	Pseudomonadota	Klebsiella	Klebsiella michiganensis		3000491	acrD
MAG_1508	Pseudomonadota	Klebsiella	Klebsiella michiganensis		3004580	Klebsiella pneumoniae KpnE
MAG_1508	Pseudomonadota	Klebsiella	Klebsiella michiganensis		3004583	Klebsiella pneumoniae KpnF
MAG_1508	Pseudomonadota	Klebsiella	Klebsiella michiganensis		3005069	rsmA
MAG_1508	Pseudomonadota	Klebsiella	Klebsiella michiganensis		3002986	bacA
MAG_1508	Pseudomonadota	Klebsiella	Klebsiella michiganensis		3005047	eptB
MAG_1508	Pseudomonadota	Klebsiella	Klebsiella michiganensis		3003923	oqxB
MAG_1508	Pseudomonadota	Klebsiella	Klebsiella michiganensis		3000518	CRP
MAG_1508	Pseudomonadota	Klebsiella	Klebsiella michiganensis		3000828	baeR
MAG_1508	Pseudomonadota	Klebsiella	Klebsiella michiganensis		3000794	mdtC
MAG_1508	Pseudomonadota	Klebsiella	Klebsiella michiganensis		3000793	mdtB
MAG_1508	Pseudomonadota	Klebsiella	Klebsiella michiganensis		3004446	Haemophilus influenzae PBP3 conferring resistance to beta-lactam antibiotics
MAG_1508	Pseudomonadota	Klebsiella	Klebsiella michiganensis		3005059	LptD
MAG_1508	Pseudomonadota	Klebsiella	Klebsiella michiganensis		3003209	FosA5
MAG_1508	Pseudomonadota	Klebsiella	Klebsiella michiganensis		3003378	Escherichia coli marR mutant conferring antibiotic resistance
MAG_1508	Pseudomonadota	Klebsiella	Klebsiella michiganensis		3000263	marA
MAG_1508	Pseudomonadota	Klebsiella	Klebsiella michiganensis		3002641	APH(3')-Ia
MAG_1508	Pseudomonadota	Klebsiella	Klebsiella michiganensis		3000516	emrR
MAG_1508	Pseudomonadota	Klebsiella	Klebsiella michiganensis		3004588	Klebsiella pneumoniae KpnG
MAG_1508	Pseudomonadota	Klebsiella	Klebsiella michiganensis		3003890	Escherichia coli UhpT with mutation conferring resistance to fosfomycin
MAG_1508	Pseudomonadota	Klebsiella	Klebsiella michiganensis		3002390	OXY-1-2
MAG_1508	Pseudomonadota	Klebsiella	Klebsiella michiganensis		3005053	ArnT
MAG_1508	Pseudomonadota	Klebsiella	Klebsiella michiganensis		3003578	PmrF
MAG_1508	Pseudomonadota	Klebsiella	Klebsiella michiganensis		3003950	msbA
MAG_1508	Pseudomonadota	Klebsiella	Klebsiella michiganensis		3005044	OmpA
MAG_1508	Pseudomonadota	Klebsiella	Klebsiella michiganensis		3004612	Escherichia coli ampH beta-lactamase
MAG_1508	Pseudomonadota	Klebsiella	Klebsiella michiganensis		3000216	acrB
MAG_1508	Pseudomonadota	Klebsiella	Klebsiella michiganensis		3002389	OXY-1-1
MAG_1508	Pseudomonadota	Klebsiella	Klebsiella michiganensis		3000074	emrB
MAG_1508	Pseudomonadota	Klebsiella	Klebsiella michiganensis		3003922	oqxA
MAG_1508	Pseudomonadota	Klebsiella	Klebsiella michiganensis		3000194	tetW
MAG_1508	Pseudomonadota	Klebsiella	Klebsiella michiganensis		3003306	Morganella morganii gyrB conferring resistance to fluoroquinolones
MAG_1511	Pseudomonadota	Parasutterella	Parasutterella gallistercoris		3000777	adeF
MAG_1519	Bacillota_A	UBA11774	UBA11774 sp003507655		3004470	poxtA
MAG_1520	Bacillota_A	UBA738	UBA738 sp003522945		3003723	vanI
MAG_1527	Bacteroidota	Tidjanibacter	Tidjanibacter inops		3004659	Mef(En2)
MAG_1531	Verrucomicrobiota	Merdousia	Merdousia gallistercoris		3000777	adeF
MAG_1532	Bacillota	Streptococcus	Streptococcus sp		3004032	tetA(46)
MAG_1538	Bacillota_A	Enterocloster	Enterocloster sp001517625		3000196	tet32
MAG_1538	Bacillota_A	Enterocloster	Enterocloster sp001517625		3004470	poxtA
MAG_1538	Bacillota_A	Enterocloster	Enterocloster sp001517625		3004442	tet(W/N/W)
MAG_1539	Bacillota	Streptococcus	Streptococcus sp		3000025	patB
MAG_1539	Bacillota	Streptococcus	Streptococcus sp		3000024	patA
MAG_1541	Pseudomonadota	Phytobacter	Phytobacter ursingii		3003923	oqxB
MAG_1541	Pseudomonadota	Phytobacter	Phytobacter ursingii		3003922	oqxA
MAG_1541	Pseudomonadota	Phytobacter	Phytobacter ursingii		3000491	acrD
MAG_1541	Pseudomonadota	Phytobacter	Phytobacter ursingii		3000828	baeR
MAG_1541	Pseudomonadota	Phytobacter	Phytobacter ursingii		3000794	mdtC
MAG_1541	Pseudomonadota	Phytobacter	Phytobacter ursingii		3000793	mdtB
MAG_1541	Pseudomonadota	Phytobacter	Phytobacter ursingii		3000516	emrR
MAG_1541	Pseudomonadota	Phytobacter	Phytobacter ursingii		3000074	emrB
MAG_1541	Pseudomonadota	Phytobacter	Phytobacter ursingii		3003378	Escherichia coli marR mutant conferring antibiotic resistance
MAG_1541	Pseudomonadota	Phytobacter	Phytobacter ursingii		3000263	marA
MAG_1541	Pseudomonadota	Phytobacter	Phytobacter ursingii		3000518	CRP
MAG_1541	Pseudomonadota	Phytobacter	Phytobacter ursingii		3004446	Haemophilus influenzae PBP3 conferring resistance to beta-lactam antibiotics
MAG_1541	Pseudomonadota	Phytobacter	Phytobacter ursingii		3005069	rsmA
MAG_1541	Pseudomonadota	Phytobacter	Phytobacter ursingii		3000216	acrB
MAG_1541	Pseudomonadota	Phytobacter	Phytobacter ursingii		3003578	PmrF
MAG_1541	Pseudomonadota	Phytobacter	Phytobacter ursingii		3003889	Escherichia coli GlpT with mutation conferring resistance to fosfomycin
MAG_1541	Pseudomonadota	Phytobacter	Phytobacter ursingii		3004583	Klebsiella pneumoniae KpnF
MAG_1541	Pseudomonadota	Phytobacter	Phytobacter ursingii		3004580	Klebsiella pneumoniae KpnE
MAG_1541	Pseudomonadota	Phytobacter	Phytobacter ursingii		3004612	Escherichia coli ampH beta-lactamase
MAG_1541	Pseudomonadota	Phytobacter	Phytobacter ursingii		3003209	FosA5
MAG_1541	Pseudomonadota	Phytobacter	Phytobacter ursingii		3003950	msbA
MAG_1543	Pseudomonadota	Escherichia	Escherichia coli	E. coli MAG3	3003378	Escherichia coli marR mutant conferring antibiotic resistance
MAG_1543	Pseudomonadota	Escherichia	Escherichia coli	E. coli MAG3	3000263	marA
MAG_1543	Pseudomonadota	Escherichia	Escherichia coli	E. coli MAG3	3003548	mdtN
MAG_1543	Pseudomonadota	Escherichia	Escherichia coli	E. coli MAG3	3000830	cpxA
MAG_1543	Pseudomonadota	Escherichia	Escherichia coli	E. coli MAG3	3000499	AcrE
MAG_1543	Pseudomonadota	Escherichia	Escherichia coli	E. coli MAG3	3004446	Haemophilus influenzae PBP3 conferring resistance to beta-lactam antibiotics
MAG_1543	Pseudomonadota	Escherichia	Escherichia coli	E. coli MAG3	3001216	mdtH
MAG_1543	Pseudomonadota	Escherichia	Escherichia coli	E. coli MAG3	3003578	PmrF
MAG_1543	Pseudomonadota	Escherichia	Escherichia coli	E. coli MAG3	3000518	CRP
MAG_1543	Pseudomonadota	Escherichia	Escherichia coli	E. coli MAG3	3001328	Escherichia coli mdfA
MAG_1543	Pseudomonadota	Escherichia	Escherichia coli	E. coli MAG3	3000491	acrD
MAG_1543	Pseudomonadota	Escherichia	Escherichia coli	E. coli MAG3	3000676	H-NS
MAG_1543	Pseudomonadota	Escherichia	Escherichia coli	E. coli MAG3	3004290	Escherichia coli ampC beta-lactamase
MAG_1543	Pseudomonadota	Escherichia	Escherichia coli	E. coli MAG3	3000516	emrR
MAG_1543	Pseudomonadota	Escherichia	Escherichia coli	E. coli MAG3	3000027	emrA
MAG_1543	Pseudomonadota	Escherichia	Escherichia coli	E. coli MAG3	3000074	emrB
MAG_1543	Pseudomonadota	Escherichia	Escherichia coli	E. coli MAG3	3000216	acrB
MAG_1543	Pseudomonadota	Escherichia	Escherichia coli	E. coli MAG3	3004043	Escherichia coli acrA
MAG_1543	Pseudomonadota	Escherichia	Escherichia coli	E. coli MAG3	3003807	Escherichia coli acrR with mutation conferring multidrug antibiotic resistance
MAG_1543	Pseudomonadota	Escherichia	Escherichia coli	E. coli MAG3	3000206	emrK
MAG_1543	Pseudomonadota	Escherichia	Escherichia coli	E. coli MAG3	3000832	evgA
MAG_1543	Pseudomonadota	Escherichia	Escherichia coli	E. coli MAG3	3000793	mdtB
MAG_1543	Pseudomonadota	Escherichia	Escherichia coli	E. coli MAG3	3004583	Klebsiella pneumoniae KpnF
MAG_1543	Pseudomonadota	Escherichia	Escherichia coli	E. coli MAG3	3004580	Klebsiella pneumoniae KpnE
MAG_1543	Pseudomonadota	Escherichia	Escherichia coli	E. coli MAG3	3000829	baeS
MAG_1543	Pseudomonadota	Escherichia	Escherichia coli	E. coli MAG3	3000828	baeR
MAG_1543	Pseudomonadota	Escherichia	Escherichia coli	E. coli MAG3	3000237	TolC
MAG_1543	Pseudomonadota	Escherichia	Escherichia coli	E. coli MAG3	3003950	msbA
MAG_1543	Pseudomonadota	Escherichia	Escherichia coli	E. coli MAG3	3002986	bacA
MAG_1543	Pseudomonadota	Escherichia	Escherichia coli	E. coli MAG3	3000508	gadX
MAG_1543	Pseudomonadota	Escherichia	Escherichia coli	E. coli MAG3	3003838	gadW
MAG_1543	Pseudomonadota	Escherichia	Escherichia coli	E. coli MAG3	3000796	mdtF
MAG_1543	Pseudomonadota	Escherichia	Escherichia coli	E. coli MAG3	3000795	mdtE
MAG_1543	Pseudomonadota	Escherichia	Escherichia coli	E. coli MAG3	3003550	mdtP
MAG_1543	Pseudomonadota	Escherichia	Escherichia coli	E. coli MAG3	3003549	mdtO
MAG_1543	Pseudomonadota	Escherichia	Escherichia coli	E. coli MAG3	3003576	eptA
MAG_1543	Pseudomonadota	Escherichia	Escherichia coli	E. coli MAG3	3004612	Escherichia coli ampH beta-lactamase
MAG_1543	Pseudomonadota	Escherichia	Escherichia coli	E. coli MAG3	3003952	YojI
MAG_1543	Pseudomonadota	Escherichia	Escherichia coli	E. coli MAG3	3001329	mdtG
MAG_1543	Pseudomonadota	Escherichia	Escherichia coli	E. coli MAG3	3000656	AcrS
MAG_1543	Pseudomonadota	Escherichia	Escherichia coli	E. coli MAG3	3000502	AcrF
MAG_1543	Pseudomonadota	Escherichia	Escherichia coli	E. coli MAG3	3000254	emrY
MAG_1543	Pseudomonadota	Escherichia	Escherichia coli	E. coli MAG3	3000833	evgS
MAG_1543	Pseudomonadota	Escherichia	Escherichia coli	E. coli MAG3	3003577	ugd
MAG_1543	Pseudomonadota	Escherichia	Escherichia coli	E. coli MAG3	3000792	mdtA
MAG_1543	Pseudomonadota	Escherichia	Escherichia coli	E. coli MAG3	3000794	mdtC
MAG_1543	Pseudomonadota	Escherichia	Escherichia coli	E. coli MAG3	3003841	kdpE
MAG_1543	Pseudomonadota	Escherichia	Escherichia coli	E. coli MAG3	3003889	Escherichia coli GlpT with mutation conferring resistance to fosfomycin
MAG_1543	Pseudomonadota	Escherichia	Escherichia coli	E. coli MAG3	3003381	Escherichia coli soxR with mutation conferring antibiotic resistance
MAG_1543	Pseudomonadota	Escherichia	Escherichia coli	E. coli MAG3	3003511	Escherichia coli soxS with mutation conferring antibiotic resistance
MAG_1543	Pseudomonadota	Escherichia	Escherichia coli	E. coli MAG3	3003900	Escherichia coli cyaA with mutation conferring resistance to fosfomycin
MAG_1543	Pseudomonadota	Escherichia	Escherichia coli	E. coli MAG3	3004611	Escherichia coli ampC1 beta-lactamase
MAG_1543	Pseudomonadota	Escherichia	Escherichia coli	E. coli MAG3	3001214	mdtM
MAG_1543	Pseudomonadota	Escherichia	Escherichia coli	E. coli MAG3	3003294	Escherichia coli gyrA conferring resistance to fluoroquinolones
MAG_1543	Pseudomonadota	Escherichia	Escherichia coli	E. coli MAG3	3003890	Escherichia coli UhpT with mutation conferring resistance to fosfomycin
MAG_1543	Pseudomonadota	Escherichia	Escherichia coli	E. coli MAG3	3004039	Escherichia coli emrE
MAG_1543	Pseudomonadota	Escherichia	Escherichia coli	E. coli MAG3	3005069	rsmA
MAG_1543	Pseudomonadota	Escherichia	Escherichia coli	E. coli MAG3	3003369	Escherichia coli EF-Tu mutants conferring resistance to Pulvomycin
MAG_1543	Pseudomonadota	Escherichia	Escherichia coli	E. coli MAG3	3000410	sul1
MAG_1543	Pseudomonadota	Escherichia	Escherichia coli	E. coli MAG3	3005010	qacEdelta1
MAG_1543	Pseudomonadota	Escherichia	Escherichia coli	E. coli MAG3	3002861	dfrA5
MAG_1543	Pseudomonadota	Escherichia	Escherichia coli	E. coli MAG3	3000873	TEM-1
MAG_1544	Pseudomonadota	Citrobacter	Citrobacter freundii		3003511	Escherichia coli soxS with mutation conferring antibiotic resistance
MAG_1544	Pseudomonadota	Citrobacter	Citrobacter freundii		3004612	Escherichia coli ampH beta-lactamase
MAG_1544	Pseudomonadota	Citrobacter	Citrobacter freundii		3002059	CMY-48
MAG_1544	Pseudomonadota	Citrobacter	Citrobacter freundii		3000491	acrD
MAG_1544	Pseudomonadota	Citrobacter	Citrobacter freundii		3000518	CRP
MAG_1544	Pseudomonadota	Citrobacter	Citrobacter freundii		3003950	msbA
MAG_1544	Pseudomonadota	Citrobacter	Citrobacter freundii		3001329	mdtG
MAG_1544	Pseudomonadota	Citrobacter	Citrobacter freundii		3001328	Escherichia coli mdfA
MAG_1544	Pseudomonadota	Citrobacter	Citrobacter freundii		3000830	cpxA
MAG_1544	Pseudomonadota	Citrobacter	Citrobacter freundii		3003890	Escherichia coli UhpT with mutation conferring resistance to fosfomycin
MAG_1544	Pseudomonadota	Citrobacter	Citrobacter freundii		3000516	emrR
MAG_1544	Pseudomonadota	Citrobacter	Citrobacter freundii		3000027	emrA
MAG_1544	Pseudomonadota	Citrobacter	Citrobacter freundii		3000074	emrB
MAG_1544	Pseudomonadota	Citrobacter	Citrobacter freundii		3001214	mdtM
MAG_1544	Pseudomonadota	Citrobacter	Citrobacter freundii		3003578	PmrF
MAG_1544	Pseudomonadota	Citrobacter	Citrobacter freundii		3003889	Escherichia coli GlpT with mutation conferring resistance to fosfomycin
MAG_1544	Pseudomonadota	Citrobacter	Citrobacter freundii		3000793	mdtB
MAG_1544	Pseudomonadota	Citrobacter	Citrobacter freundii		3000794	mdtC
MAG_1544	Pseudomonadota	Citrobacter	Citrobacter freundii		3000828	baeR
MAG_1544	Pseudomonadota	Citrobacter	Citrobacter freundii		3003378	Escherichia coli marR mutant conferring antibiotic resistance
MAG_1544	Pseudomonadota	Citrobacter	Citrobacter freundii		3000263	marA
MAG_1544	Pseudomonadota	Citrobacter	Citrobacter freundii		3004583	Klebsiella pneumoniae KpnF
MAG_1544	Pseudomonadota	Citrobacter	Citrobacter freundii		3004580	Klebsiella pneumoniae KpnE
MAG_1544	Pseudomonadota	Citrobacter	Citrobacter freundii		3002986	bacA
MAG_1544	Pseudomonadota	Citrobacter	Citrobacter freundii		3000216	acrB
MAG_1544	Pseudomonadota	Citrobacter	Citrobacter freundii		3004043	Escherichia coli acrA
MAG_1544	Pseudomonadota	Citrobacter	Citrobacter freundii		3003841	kdpE
MAG_1544	Pseudomonadota	Citrobacter	Citrobacter freundii		3004854	CMY-136
MAG_1544	Pseudomonadota	Citrobacter	Citrobacter freundii		3003548	mdtN
MAG_1544	Pseudomonadota	Citrobacter	Citrobacter freundii		3004446	Haemophilus influenzae PBP3 conferring resistance to beta-lactam antibiotics
MAG_1544	Pseudomonadota	Citrobacter	Citrobacter freundii		3005069	rsmA
MAG_1544	Pseudomonadota	Citrobacter	Citrobacter freundii		3002094	CMY-81
MAG_1544	Pseudomonadota	Citrobacter	Citrobacter freundii		3000777	adeF
MAG_1544	Pseudomonadota	Citrobacter	Citrobacter freundii		3005016	CMY-150
MAG_1544	Pseudomonadota	Citrobacter	Citrobacter freundii		3002753	QnrB38
MAG_1544	Pseudomonadota	Citrobacter	Citrobacter freundii		3002127	CMY-116
MAG_1545	Pseudomonadota	CAZU01	CAZU01 sp		3000777	adeF
MAG_1547	Bacillota_C	Dialister	Dialister sp900541485		3000196	tet32
MAG_155	Bacillota_C	F0422	F0422 sp003999875		3000186	tetM
MAG_1550	Pseudomonadota	Providencia	Providencia alcalifaciens		3004446	Haemophilus influenzae PBP3 conferring resistance to beta-lactam antibiotics
MAG_1550	Pseudomonadota	Providencia	Providencia alcalifaciens		3005069	rsmA
MAG_1550	Pseudomonadota	Providencia	Providencia alcalifaciens		3004583	Klebsiella pneumoniae KpnF
MAG_1550	Pseudomonadota	Providencia	Providencia alcalifaciens		3000518	CRP
MAG_1551	Bacteroidota	Phocaeicola	Phocaeicola plebeius_A		3000777	adeF
MAG_1554	Bacillota_A	Lachnospira	Lachnospira eligens_A		3004470	poxtA
MAG_1556	Pseudomonadota	Haemophilus_D	Haemophilus_D sp		3003479	tetR
MAG_1556	Pseudomonadota	Haemophilus_D	Haemophilus_D sp		3000166	tet(B)
MAG_1556	Pseudomonadota	Haemophilus_D	Haemophilus_D sp		3004597	Klebsiella pneumoniae KpnH
MAG_1556	Pseudomonadota	Haemophilus_D	Haemophilus_D sp		3004446	Haemophilus influenzae PBP3 conferring resistance to beta-lactam antibiotics
MAG_1557	Actinomycetota	Collinsella	Collinsella sp		3000165	tet(A)
MAG_1563	Bacillota_A	CAG-170	CAG-170 sp900545925		3004454	Campylobacter coli chloramphenicol acetyltransferase
MAG_1567	Verrucomicrobiota	Merdousia	Merdousia sp900760665		3000777	adeF
MAG_1569	Bacillota_A	UMGS2055	UMGS2055 sp900557635		3004470	poxtA
MAG_157	Bacillota_A	Gallispira	Gallispira sp900551755		3004470	poxtA
MAG_1572	Bacillota_A	JAHHSE01	JAHHSE01 sp		3003723	vanI
MAG_1573	Bacillota_A	Roseburia_D	Roseburia_D yibonii		3004470	poxtA
MAG_1577	Actinomycetota	Adlercreutzia	Adlercreutzia rubneri		3003395	Mycobacterium tuberculosis rpsL mutations conferring resistance to Streptomycin
MAG_1583	Bacteroidota	Bacteroides	Bacteroides ovatus		3000191	tetQ
MAG_1583	Bacteroidota	Bacteroides	Bacteroides ovatus		3000777	adeF
MAG_1584	Bacillota	Enterococcus_D	Enterococcus_D innesii		3003948	efrA
MAG_1584	Bacillota	Enterococcus_D	Enterococcus_D innesii		3005346	DfrA34
MAG_1584	Bacillota	Enterococcus_D	Enterococcus_D innesii		3002922	vanRC
MAG_1584	Bacillota	Enterococcus_D	Enterococcus_D innesii		3002966	vanXYC
MAG_159	Pseudomonadota	Parasutterella	Parasutterella muris		3000777	adeF
MAG_1591	Bacillota_A	Dysosmobacter	Dysosmobacter pullicola		3003723	vanI
MAG_1592	Bacillota_A	Enterocloster	Enterocloster pacaense		3004470	poxtA
MAG_1601	Bacillota_A	Vescimonas	Vescimonas sp000435555		3004442	tet(W/N/W)
MAG_1604	Bacillota_A	UMGS1994	UMGS1994 sp934130285		3000556	tet(44)
MAG_1605	Desulfobacterota	Desulfovibrio	Desulfovibrio sp900556755		3000777	adeF
MAG_1605	Desulfobacterota	Desulfovibrio	Desulfovibrio sp900556755		3002837	lnuC
MAG_1611	Pseudomonadota	Oxalobacter	Oxalobacter aliiformigenes		3000777	adeF
MAG_1612	Bacillota_A	CAG-411	CAG-411 sp000437275		3003723	vanI
MAG_1612	Bacillota_A	CAG-411	CAG-411 sp000437275		3002926	vanRG
MAG_1613	Cyanobacteriota	Stercorousia	Stercorousia sp001765415		3000777	adeF
MAG_1616	Bacteroidota	Bacteroides	Bacteroides ovatus		3000777	adeF
MAG_1617	Bacillota_A	Evtepia	Evtepia gabavorous		3003723	vanI
MAG_1617	Bacillota_A	Evtepia	Evtepia gabavorous		3004442	tet(W/N/W)
MAG_1617	Bacillota_A	Evtepia	Evtepia gabavorous		3000567	tet(40)
MAG_1621	Pseudomonadota	Escherichia	Escherichia coli	E. coli MAG4	3000828	baeR
MAG_1621	Pseudomonadota	Escherichia	Escherichia coli	E. coli MAG4	3000829	baeS
MAG_1621	Pseudomonadota	Escherichia	Escherichia coli	E. coli MAG4	3000794	mdtC
MAG_1621	Pseudomonadota	Escherichia	Escherichia coli	E. coli MAG4	3000793	mdtB
MAG_1621	Pseudomonadota	Escherichia	Escherichia coli	E. coli MAG4	3000792	mdtA
MAG_1621	Pseudomonadota	Escherichia	Escherichia coli	E. coli MAG4	3000676	H-NS
MAG_1621	Pseudomonadota	Escherichia	Escherichia coli	E. coli MAG4	3000074	emrB
MAG_1621	Pseudomonadota	Escherichia	Escherichia coli	E. coli MAG4	3000027	emrA
MAG_1621	Pseudomonadota	Escherichia	Escherichia coli	E. coli MAG4	3000516	emrR
MAG_1621	Pseudomonadota	Escherichia	Escherichia coli	E. coli MAG4	3000518	CRP
MAG_1621	Pseudomonadota	Escherichia	Escherichia coli	E. coli MAG4	3003807	Escherichia coli acrR with mutation conferring multidrug antibiotic resistance
MAG_1621	Pseudomonadota	Escherichia	Escherichia coli	E. coli MAG4	3004043	Escherichia coli acrA
MAG_1621	Pseudomonadota	Escherichia	Escherichia coli	E. coli MAG4	3000216	acrB
MAG_1621	Pseudomonadota	Escherichia	Escherichia coli	E. coli MAG4	3003841	kdpE
MAG_1621	Pseudomonadota	Escherichia	Escherichia coli	E. coli MAG4	3000263	marA
MAG_1621	Pseudomonadota	Escherichia	Escherichia coli	E. coli MAG4	3003378	Escherichia coli marR mutant conferring antibiotic resistance
MAG_1621	Pseudomonadota	Escherichia	Escherichia coli	E. coli MAG4	3000237	TolC
MAG_1621	Pseudomonadota	Escherichia	Escherichia coli	E. coli MAG4	3002986	bacA
MAG_1621	Pseudomonadota	Escherichia	Escherichia coli	E. coli MAG4	3003576	eptA
MAG_1621	Pseudomonadota	Escherichia	Escherichia coli	E. coli MAG4	3004446	Haemophilus influenzae PBP3 conferring resistance to beta-lactam antibiotics
MAG_1621	Pseudomonadota	Escherichia	Escherichia coli	E. coli MAG4	3003890	Escherichia coli UhpT with mutation conferring resistance to fosfomycin
MAG_1621	Pseudomonadota	Escherichia	Escherichia coli	E. coli MAG4	3004580	Klebsiella pneumoniae KpnE
MAG_1621	Pseudomonadota	Escherichia	Escherichia coli	E. coli MAG4	3004583	Klebsiella pneumoniae KpnF
MAG_1621	Pseudomonadota	Escherichia	Escherichia coli	E. coli MAG4	3003548	mdtN
MAG_1621	Pseudomonadota	Escherichia	Escherichia coli	E. coli MAG4	3003381	Escherichia coli soxR with mutation conferring antibiotic resistance
MAG_1621	Pseudomonadota	Escherichia	Escherichia coli	E. coli MAG4	3003511	Escherichia coli soxS with mutation conferring antibiotic resistance
MAG_1621	Pseudomonadota	Escherichia	Escherichia coli	E. coli MAG4	3000830	cpxA
MAG_1621	Pseudomonadota	Escherichia	Escherichia coli	E. coli MAG4	3001328	Escherichia coli mdfA
MAG_1621	Pseudomonadota	Escherichia	Escherichia coli	E. coli MAG4	3001216	mdtH
MAG_1621	Pseudomonadota	Escherichia	Escherichia coli	E. coli MAG4	3001329	mdtG
MAG_1621	Pseudomonadota	Escherichia	Escherichia coli	E. coli MAG4	3003952	YojI
MAG_1621	Pseudomonadota	Escherichia	Escherichia coli	E. coli MAG4	3003578	PmrF
MAG_1621	Pseudomonadota	Escherichia	Escherichia coli	E. coli MAG4	3004290	Escherichia coli ampC beta-lactamase
MAG_1621	Pseudomonadota	Escherichia	Escherichia coli	E. coli MAG4	3000656	AcrS
MAG_1621	Pseudomonadota	Escherichia	Escherichia coli	E. coli MAG4	3000499	AcrE
MAG_1621	Pseudomonadota	Escherichia	Escherichia coli	E. coli MAG4	3000502	AcrF
MAG_1621	Pseudomonadota	Escherichia	Escherichia coli	E. coli MAG4	3000491	acrD
MAG_1621	Pseudomonadota	Escherichia	Escherichia coli	E. coli MAG4	3003950	msbA
MAG_1621	Pseudomonadota	Escherichia	Escherichia coli	E. coli MAG4	3003889	Escherichia coli GlpT with mutation conferring resistance to fosfomycin
MAG_1621	Pseudomonadota	Escherichia	Escherichia coli	E. coli MAG4	3004612	Escherichia coli ampH beta-lactamase
MAG_1621	Pseudomonadota	Escherichia	Escherichia coli	E. coli MAG4	3000508	gadX
MAG_1621	Pseudomonadota	Escherichia	Escherichia coli	E. coli MAG4	3003838	gadW
MAG_1621	Pseudomonadota	Escherichia	Escherichia coli	E. coli MAG4	3000796	mdtF
MAG_1621	Pseudomonadota	Escherichia	Escherichia coli	E. coli MAG4	3000795	mdtE
MAG_1621	Pseudomonadota	Escherichia	Escherichia coli	E. coli MAG4	3001214	mdtM
MAG_1621	Pseudomonadota	Escherichia	Escherichia coli	E. coli MAG4	3000254	emrY
MAG_1621	Pseudomonadota	Escherichia	Escherichia coli	E. coli MAG4	3000206	emrK
MAG_1621	Pseudomonadota	Escherichia	Escherichia coli	E. coli MAG4	3000832	evgA
MAG_1621	Pseudomonadota	Escherichia	Escherichia coli	E. coli MAG4	3000833	evgS
MAG_1621	Pseudomonadota	Escherichia	Escherichia coli	E. coli MAG4	3003549	mdtO
MAG_1621	Pseudomonadota	Escherichia	Escherichia coli	E. coli MAG4	3003550	mdtP
MAG_1621	Pseudomonadota	Escherichia	Escherichia coli	E. coli MAG4	3004039	Escherichia coli emrE
MAG_1621	Pseudomonadota	Escherichia	Escherichia coli	E. coli MAG4	3005069	rsmA
MAG_1621	Pseudomonadota	Escherichia	Escherichia coli	E. coli MAG4	3003577	ugd
MAG_1621	Pseudomonadota	Escherichia	Escherichia coli	E. coli MAG4	3003652	CMY-132
MAG_1621	Pseudomonadota	Escherichia	Escherichia coli	E. coli MAG4	3003899	Escherichia coli PtsI with mutation conferring resistance to fosfomycin
MAG_1621	Pseudomonadota	Escherichia	Escherichia coli	E. coli MAG4	3000873	TEM-1
MAG_1621	Pseudomonadota	Escherichia	Escherichia coli	E. coli MAG4	3003369	Escherichia coli EF-Tu mutants conferring resistance to Pulvomycin
MAG_1621	Pseudomonadota	Escherichia	Escherichia coli	E. coli MAG4	3003479	tetR
MAG_1621	Pseudomonadota	Escherichia	Escherichia coli	E. coli MAG4	3000166	tet(B)
MAG_1621	Pseudomonadota	Escherichia	Escherichia coli	E. coli MAG4	3003294	Escherichia coli gyrA conferring resistance to fluoroquinolones
MAG_1621	Pseudomonadota	Escherichia	Escherichia coli	E. coli MAG4	3000412	sul2
MAG_1621	Pseudomonadota	Escherichia	Escherichia coli	E. coli MAG4	3004597	Klebsiella pneumoniae KpnH
MAG_1621	Pseudomonadota	Escherichia	Escherichia coli	E. coli MAG4	3000777	adeF
MAG_1625	Bacillota_A	Flavonifractor	Flavonifractor plautii		3003723	vanI
MAG_1625	Bacillota_A	Flavonifractor	Flavonifractor plautii		3004442	tet(W/N/W)
MAG_1625	Bacillota_A	Flavonifractor	Flavonifractor plautii		3002686	catP
MAG_1625	Bacillota_A	Flavonifractor	Flavonifractor plautii		3000375	ErmB
MAG_1625	Bacillota_A	Flavonifractor	Flavonifractor plautii		3000567	tet(40)
MAG_1635	Bacillota_C	Veillonella_A	Veillonella_A seminalis		3000777	adeF
MAG_1635	Bacillota_C	Veillonella_A	Veillonella_A seminalis		3000186	tetM
MAG_1635	Bacillota_C	Veillonella_A	Veillonella_A seminalis		3000196	tet32
MAG_1635	Bacillota_C	Veillonella_A	Veillonella_A seminalis		3000194	tetW
MAG_1637	Bacillota_A	Sarcina	Sarcina perfringens		3003773	Clostridium perfringens mprF
MAG_1650	Pseudomonadota	51-20	51-20 sp001917175		3000777	adeF
MAG_1650	Pseudomonadota	51-20	51-20 sp001917175		3004470	poxtA
MAG_1652	Bacillota_A	Faecousia	Faecousia sp003525905		3002926	vanRG
MAG_1652	Bacillota_A	Faecousia	Faecousia sp003525905		3003069	vanXYG
MAG_1657	Cyanobacteriota	Scatousia	Scatousia sp000431315		3000777	adeF
MAG_1659	Bacteroidota	Butyricimonas	Butyricimonas virosa		3000777	adeF
MAG_1659	Bacteroidota	Butyricimonas	Butyricimonas virosa		3004659	Mef(En2)
MAG_1662	Bacillota_A	Anthropogastromicrobium	Anthropogastromicrobium sp934292725		3000375	ErmB
MAG_1663	Bacillota_A	Dysosmobacter	Dysosmobacter segnis		3004442	tet(W/N/W)
MAG_1665	Bacteroidota	Bacteroides	Bacteroides ovatus		3000777	adeF
MAG_1666	Bacteroidota	Alistipes	Alistipes putredinis		3003002	CfxA2
MAG_1666	Bacteroidota	Alistipes	Alistipes putredinis		3003003	CfxA3
MAG_1666	Bacteroidota	Alistipes	Alistipes putredinis		3000777	adeF
MAG_167	Bacteroidota	Bacteroides	Bacteroides xylanisolvens		3000777	adeF
MAG_167	Bacteroidota	Bacteroides	Bacteroides xylanisolvens		3000522	ErmG
MAG_1670	Bacteroidota	Paraprevotella	Paraprevotella xylaniphila		3000777	adeF
MAG_1673	Bacillota_A	Scatomorpha	Scatomorpha sp900545405		3003723	vanI
MAG_1674	Verrucomicrobiota	Victivallis	Victivallis lenta		3000777	adeF
MAG_1675	Bacillota_A	Ruminiclostridium_E	Ruminiclostridium_E siraeum		3002926	vanRG
MAG_1676	Bacteroidota	Caccoplasma	Caccoplasma intestinavium		3000777	adeF
MAG_1680	Pseudomonadota	CAG-267	CAG-267 sp001917135		3000777	adeF
MAG_1686	Bacteroidota	Bacteroides	Bacteroides fragilis		3003559	cepA
MAG_1686	Bacteroidota	Bacteroides	Bacteroides fragilis		3000191	tetQ
MAG_1686	Bacteroidota	Bacteroides	Bacteroides fragilis		3003002	CfxA2
MAG_1686	Bacteroidota	Bacteroides	Bacteroides fragilis		3004659	Mef(En2)
MAG_1686	Bacteroidota	Bacteroides	Bacteroides fragilis		3000777	adeF
MAG_1688	Bacillota_A	CAG-245	CAG-245 sp000435175		3000556	tet(44)
MAG_1697	Pseudomonadota	Haemophilus_D	Haemophilus_D sp001811025		3004446	Haemophilus influenzae PBP3 conferring resistance to beta-lactam antibiotics
MAG_1697	Pseudomonadota	Haemophilus_D	Haemophilus_D sp001811025		3000166	tet(B)
MAG_1697	Pseudomonadota	Haemophilus_D	Haemophilus_D sp001811025		3004597	Klebsiella pneumoniae KpnH
MAG_1698	Bacillota_I	CAG-533	CAG-533 sp000434495		3004470	poxtA
MAG_1700	Actinomycetota	Collinsella	Collinsella sp		3004089	ANT(3'')-IIa
MAG_1700	Actinomycetota	Collinsella	Collinsella sp		3000230	ANT(2'')-Ia
MAG_1700	Actinomycetota	Collinsella	Collinsella sp		3000167	tet(C)
MAG_1700	Actinomycetota	Collinsella	Collinsella sp		3000410	sul1
MAG_1700	Actinomycetota	Collinsella	Collinsella sp		3005010	qacEdelta1
MAG_1702	Desulfobacterota	Bilophila	Bilophila wadsworthia		3000777	adeF
MAG_1703	Actinomycetota	Paratractidigestivibacter	Paratractidigestivibacter faecalis		3004442	tet(W/N/W)
MAG_1704	Bacteroidota	Bacteroides	Bacteroides thetaiotaomicron		3000777	adeF
MAG_1704	Bacteroidota	Bacteroides	Bacteroides thetaiotaomicron		3004659	Mef(En2)
MAG_1714	Bacillota_A	CAG-349	CAG-349 sp003539515		3002837	lnuC
MAG_1714	Bacillota_A	CAG-349	CAG-349 sp003539515		3000196	tet32
MAG_1728	Bacillota_I	CAG-628	CAG-628 sp000438415		3003723	vanI
MAG_1742	Verrucomicrobiota	Akkermansia	Akkermansia sp905200945		3000777	adeF
MAG_1749	Pseudomonadota	Atlantibacter	Atlantibacter hermannii		3004583	Klebsiella pneumoniae KpnF
MAG_1749	Pseudomonadota	Atlantibacter	Atlantibacter hermannii		3004580	Klebsiella pneumoniae KpnE
MAG_1749	Pseudomonadota	Atlantibacter	Atlantibacter hermannii		3002689	plasmid-encoded cat (pp-cat)
MAG_1749	Pseudomonadota	Atlantibacter	Atlantibacter hermannii		3003378	Escherichia coli marR mutant conferring antibiotic resistance
MAG_1749	Pseudomonadota	Atlantibacter	Atlantibacter hermannii		3003306	Morganella morganii gyrB conferring resistance to fluoroquinolones
MAG_1749	Pseudomonadota	Atlantibacter	Atlantibacter hermannii		3000491	acrD
MAG_1749	Pseudomonadota	Atlantibacter	Atlantibacter hermannii		3000216	acrB
MAG_1749	Pseudomonadota	Atlantibacter	Atlantibacter hermannii		3003889	Escherichia coli GlpT with mutation conferring resistance to fosfomycin
MAG_1749	Pseudomonadota	Atlantibacter	Atlantibacter hermannii		3003950	msbA
MAG_1749	Pseudomonadota	Atlantibacter	Atlantibacter hermannii		3000074	emrB
MAG_1749	Pseudomonadota	Atlantibacter	Atlantibacter hermannii		3000027	emrA
MAG_1749	Pseudomonadota	Atlantibacter	Atlantibacter hermannii		3000516	emrR
MAG_1749	Pseudomonadota	Atlantibacter	Atlantibacter hermannii		3004446	Haemophilus influenzae PBP3 conferring resistance to beta-lactam antibiotics
MAG_1749	Pseudomonadota	Atlantibacter	Atlantibacter hermannii		3000518	CRP
MAG_1749	Pseudomonadota	Atlantibacter	Atlantibacter hermannii		3004612	Escherichia coli ampH beta-lactamase
MAG_1749	Pseudomonadota	Atlantibacter	Atlantibacter hermannii		3004822	HERA-8
MAG_1749	Pseudomonadota	Atlantibacter	Atlantibacter hermannii		3004821	HERA-6
MAG_1749	Pseudomonadota	Atlantibacter	Atlantibacter hermannii		3002683	catI
MAG_1749	Pseudomonadota	Atlantibacter	Atlantibacter hermannii		3004448	HERA-1
MAG_1749	Pseudomonadota	Atlantibacter	Atlantibacter hermannii		3005069	rsmA
MAG_1761	Pseudomonadota	Haemophilus_D	Haemophilus_D parainfluenzae_K		3003369	Escherichia coli EF-Tu mutants conferring resistance to Pulvomycin
MAG_1765	Pseudomonadota	Haemophilus_D	Haemophilus_D sp001811025		3004446	Haemophilus influenzae PBP3 conferring resistance to beta-lactam antibiotics
MAG_1765	Pseudomonadota	Haemophilus_D	Haemophilus_D sp001811025		3004597	Klebsiella pneumoniae KpnH
MAG_1770	Actinomycetota	Bifidobacterium	Bifidobacterium bifidum		3004480	Bifidobacterium adolescentis rpoB mutants conferring resistance to rifampicin
MAG_1770	Actinomycetota	Bifidobacterium	Bifidobacterium bifidum		3003730	Bifidobacterium bifidum ileS conferring resistance to mupirocin
MAG_1770	Actinomycetota	Bifidobacterium	Bifidobacterium bifidum		3004442	tet(W/N/W)
MAG_1770	Actinomycetota	Bifidobacterium	Bifidobacterium bifidum		3003395	Mycobacterium tuberculosis rpsL mutations conferring resistance to Streptomycin
MAG_1770	Actinomycetota	Bifidobacterium	Bifidobacterium bifidum		3000194	tetW
MAG_1772	Bacillota_A	Ruthenibacterium	Ruthenibacterium sp018380115		3003723	vanI
MAG_1773	Bacillota_A	Emergencia	Emergencia timonensis		3003723	vanI
MAG_1776	Pseudomonadota	Phytobacter	Phytobacter diazotrophicus		3003578	PmrF
MAG_1776	Pseudomonadota	Phytobacter	Phytobacter diazotrophicus		3005069	rsmA
MAG_1776	Pseudomonadota	Phytobacter	Phytobacter diazotrophicus		3000263	marA
MAG_1776	Pseudomonadota	Phytobacter	Phytobacter diazotrophicus		3003378	Escherichia coli marR mutant conferring antibiotic resistance
MAG_1776	Pseudomonadota	Phytobacter	Phytobacter diazotrophicus		3003922	oqxA
MAG_1776	Pseudomonadota	Phytobacter	Phytobacter diazotrophicus		3003923	oqxB
MAG_1776	Pseudomonadota	Phytobacter	Phytobacter diazotrophicus		3004580	Klebsiella pneumoniae KpnE
MAG_1776	Pseudomonadota	Phytobacter	Phytobacter diazotrophicus		3004583	Klebsiella pneumoniae KpnF
MAG_1776	Pseudomonadota	Phytobacter	Phytobacter diazotrophicus		3004446	Haemophilus influenzae PBP3 conferring resistance to beta-lactam antibiotics
MAG_1776	Pseudomonadota	Phytobacter	Phytobacter diazotrophicus		3000518	CRP
MAG_1776	Pseudomonadota	Phytobacter	Phytobacter diazotrophicus		3000491	acrD
MAG_1776	Pseudomonadota	Phytobacter	Phytobacter diazotrophicus		3003950	msbA
MAG_1776	Pseudomonadota	Phytobacter	Phytobacter diazotrophicus		3004612	Escherichia coli ampH beta-lactamase
MAG_1776	Pseudomonadota	Phytobacter	Phytobacter diazotrophicus		3000216	acrB
MAG_1776	Pseudomonadota	Phytobacter	Phytobacter diazotrophicus		3003889	Escherichia coli GlpT with mutation conferring resistance to fosfomycin
MAG_1776	Pseudomonadota	Phytobacter	Phytobacter diazotrophicus		3000793	mdtB
MAG_1776	Pseudomonadota	Phytobacter	Phytobacter diazotrophicus		3000794	mdtC
MAG_1776	Pseudomonadota	Phytobacter	Phytobacter diazotrophicus		3000828	baeR
MAG_1776	Pseudomonadota	Phytobacter	Phytobacter diazotrophicus		3003209	FosA5
MAG_1776	Pseudomonadota	Phytobacter	Phytobacter diazotrophicus		3000516	emrR
MAG_1776	Pseudomonadota	Phytobacter	Phytobacter diazotrophicus		3000074	emrB
MAG_1777	Actinomycetota	Bifidobacterium	Bifidobacterium infantis	B. infantis MAG2	3004480	Bifidobacterium adolescentis rpoB mutants conferring resistance to rifampicin
MAG_1777	Actinomycetota	Bifidobacterium	Bifidobacterium infantis	B. infantis MAG2	3000873	TEM-1
MAG_1792	Bacillota_I	CAG-914	CAG-914 sp000437895		3003723	vanI
MAG_1797	Pseudomonadota	Haemophilus_D	Haemophilus_D sp959600045		3004446	Haemophilus influenzae PBP3 conferring resistance to beta-lactam antibiotics
MAG_1797	Pseudomonadota	Haemophilus_D	Haemophilus_D sp959600045		3000873	TEM-1
MAG_180	Bacillota_A	Alangreenwoodia	Alangreenwoodia sp905206455		3003723	vanI
MAG_1800	Bacillota_A	Anaerotruncus	Anaerotruncus colihominis		3004442	tet(W/N/W)
MAG_1809	Pseudomonadota	Haemophilus_D	Haemophilus_D sp001811025		3004597	Klebsiella pneumoniae KpnH
MAG_1809	Pseudomonadota	Haemophilus_D	Haemophilus_D sp001811025		3004446	Haemophilus influenzae PBP3 conferring resistance to beta-lactam antibiotics
MAG_1810	Bacillota	Streptococcus	Streptococcus salivarius		3000616	mel
MAG_1816	Bacillota_A	Roseburia	Roseburia sp900753715		3003723	vanI
MAG_1817	Bacillota_A	UBA11524	UBA11524 sp000437595		3000567	tet(40)
MAG_1820	Bacillota_A	Hominimerdicola	Hominimerdicola aceti		3002926	vanRG
MAG_1820	Bacillota_A	Hominimerdicola	Hominimerdicola aceti		3003069	vanXYG
MAG_1820	Bacillota_A	Hominimerdicola	Hominimerdicola aceti		3003723	vanI
MAG_1820	Bacillota_A	Hominimerdicola	Hominimerdicola aceti		3002965	vanWG
MAG_1824	Bacillota_C	Dialister	Dialister sp902462205		3000777	adeF
MAG_1826	Bacteroidota	Alistipes	Alistipes merdipullorum		3000777	adeF
MAG_1832	Bacillota_A	Caccousia	Caccousia sp900752115		3003723	vanI
MAG_1835	Verrucomicrobiota	UBA1829	UBA1829 sp002338895		3002837	lnuC
MAG_1835	Verrucomicrobiota	UBA1829	UBA1829 sp002338895		3000777	adeF
MAG_1836	Bacillota_A	CAG-1138	CAG-1138 sp000434675		3002647	APH(3')-IIIa
MAG_1836	Bacillota_A	CAG-1138	CAG-1138 sp000434675		3000522	ErmG
MAG_1839	Bacteroidota	Coprenecus	Coprenecus stercorigallinarum		3000777	adeF
MAG_1840	Bacteroidota	Cryptobacteroides	Cryptobacteroides sp902491795		3000777	adeF
MAG_1841	Bacteroidota	Limisoma	Limisoma intestinavium		3000777	adeF
MAG_1848	Bacillota_A	Dysosmobacter	Dysosmobacter sp		3003723	vanI
MAG_1849	Bacillota_C	Dialister	Dialister invisus		3000777	adeF
MAG_185	Bacillota_A	Blautia_A	Blautia_A faecis		3002688	catS
MAG_1853	Bacteroidota	Parabacteroides	Parabacteroides faecalis		3000777	adeF
MAG_1856	Bacillota_C	Megasphaera	Megasphaera elsdenii		3000777	adeF
MAG_1857	Bacillota_A	Eubacterium_F	Eubacterium_F sp900539115		3004470	poxtA
MAG_1859	Bacteroidota	Phocaeicola	Phocaeicola plebeius		3000777	adeF
MAG_1861	Bacteroidota	Phocaeicola_A	Phocaeicola_A sp003489705		3000777	adeF
MAG_1863	Bacillota_A	CAG-103	CAG-103 sp900543625		3000196	tet32
MAG_1864	Bacteroidota	Bacteroides	Bacteroides pullorum		3004659	Mef(En2)
MAG_1864	Bacteroidota	Bacteroides	Bacteroides pullorum		3000777	adeF
MAG_1865	Bacillota_I	CAG-533	CAG-533 sp000434495		3004470	poxtA
MAG_1869	Bacillota_A	Lachnospira	Lachnospira pectinoschiza_A		3000186	tetM
MAG_1873	Bacillota_A	Blautia_A	Blautia_A sp900066335		3002688	catS
MAG_1874	Bacillota_A	Intestinibacter	Intestinibacter bartlettii		3000195	tetB(P)
MAG_1874	Bacillota_A	Intestinibacter	Intestinibacter bartlettii		3002688	catS
MAG_1874	Bacillota_A	Intestinibacter	Intestinibacter bartlettii		3004470	poxtA
MAG_1874	Bacillota_A	Intestinibacter	Intestinibacter bartlettii		3000593	ErmQ
MAG_1874	Bacillota_A	Intestinibacter	Intestinibacter bartlettii		3000180	tetA(P)
MAG_1874	Bacillota_A	Intestinibacter	Intestinibacter bartlettii		3004601	LnuP
MAG_1877	Pseudomonadota	Haemophilus_D	Haemophilus_D parainfluenzae_K		3004597	Klebsiella pneumoniae KpnH
MAG_1877	Pseudomonadota	Haemophilus_D	Haemophilus_D parainfluenzae_K		3004446	Haemophilus influenzae PBP3 conferring resistance to beta-lactam antibiotics
MAG_1878	Bacillota_A	Eubacterium_R	Eubacterium_R sp000436835		3000186	tetM
MAG_189	Bacillota_A	Eubacterium_G	Eubacterium_G ventriosum		3000186	tetM
MAG_1890	Pseudomonadota	Haemophilus_D	Haemophilus_D sp019423025		3004597	Klebsiella pneumoniae KpnH
MAG_1890	Pseudomonadota	Haemophilus_D	Haemophilus_D sp019423025		3004446	Haemophilus influenzae PBP3 conferring resistance to beta-lactam antibiotics
MAG_1892	Bacillota_A	CAG-170	CAG-170 sp900549635		3004454	Campylobacter coli chloramphenicol acetyltransferase
MAG_1893	Bacillota_A	CAG-269	CAG-269 sp001916005		3003723	vanI
MAG_1895	Verrucomicrobiota	Akkermansia	Akkermansia muciniphila		3000777	adeF
MAG_1895	Verrucomicrobiota	Akkermansia	Akkermansia muciniphila		3002837	lnuC
MAG_1897	Bacillota_A	CAG-217	CAG-217 sp000436335		3002686	catP
MAG_1898	Bacillota_A	Enterocloster	Enterocloster sp000431375		3004470	poxtA
MAG_1898	Bacillota_A	Enterocloster	Enterocloster sp000431375		3000375	ErmB
MAG_1898	Bacillota_A	Enterocloster	Enterocloster sp000431375		3000567	tet(40)
MAG_1907	Cyanobacteriota	UMGS1477	UMGS1477 sp900552205		3000777	adeF
MAG_191	Bacillota_A	Alitiscatomonas	Alitiscatomonas sp900066535		3004470	poxtA
MAG_1912	Pseudomonadota	Parasutterella	Parasutterella excrementihominis		3000777	adeF
MAG_1913	Bacteroidota	Butyricimonas	Butyricimonas paravirosa		3000777	adeF
MAG_1913	Bacteroidota	Butyricimonas	Butyricimonas paravirosa		3004659	Mef(En2)
MAG_1916	Bacillota_A	Finegoldia	Finegoldia magna		3000621	PC1 beta-lactamase (blaZ)
MAG_1917	Pseudomonadota	Haemophilus_D	Haemophilus_D parainfluenzae_M		3004446	Haemophilus influenzae PBP3 conferring resistance to beta-lactam antibiotics
MAG_192	Bacillota_A	Blautia	Blautia stercoris		3004470	poxtA
MAG_1921	Bacteroidota	Butyricimonas	Butyricimonas sp		3000777	adeF
MAG_1923	Bacteroidota	Alistipes	Alistipes onderdonkii		3000777	adeF
MAG_1923	Bacteroidota	Alistipes	Alistipes onderdonkii		3000191	tetQ
MAG_1927	Pseudomonadota	Haemophilus_D	Haemophilus_D parainfluenzae_K		3004597	Klebsiella pneumoniae KpnH
MAG_1927	Pseudomonadota	Haemophilus_D	Haemophilus_D parainfluenzae_K		3004446	Haemophilus influenzae PBP3 conferring resistance to beta-lactam antibiotics
MAG_1930	Bacillota_A	Enterocloster	Enterocloster alcoholdehydrogenati		3000567	tet(40)
MAG_1935	Bacteroidota	Bacteroides	Bacteroides sp900552405		3000777	adeF
MAG_1936	Bacillota	Staphylococcus	Staphylococcus aureus		3000838	arlR
MAG_1936	Bacillota	Staphylococcus	Staphylococcus aureus		3000839	arlS
MAG_1936	Bacillota	Staphylococcus	Staphylococcus aureus		3000565	tet(38)
MAG_1936	Bacillota	Staphylococcus	Staphylococcus aureus		3000815	mgrA
MAG_1936	Bacillota	Staphylococcus	Staphylococcus aureus		3004667	Staphylococcus aureus norA
MAG_1936	Bacillota	Staphylococcus	Staphylococcus aureus		3004661	Staphylococcus aureus FosB
MAG_1936	Bacillota	Staphylococcus	Staphylococcus aureus		3000026	mepA
MAG_1936	Bacillota	Staphylococcus	Staphylococcus aureus		3000746	mepR
MAG_1936	Bacillota	Staphylococcus	Staphylococcus aureus		3004572	Staphylococcus aureus LmrS
MAG_1936	Bacillota	Staphylococcus	Staphylococcus aureus		3003901	Staphylococcus aureus GlpT with mutation conferring resistance to fosfomycin
MAG_1936	Bacillota	Staphylococcus	Staphylococcus aureus		3003776	Staphylococcus aureus murA with mutation conferring resistance to fosfomycin
MAG_1937	Bacillota_A	Clostridium	Clostridium butyricum		3000195	tetB(P)
MAG_1938	Bacillota_I	Clostridium_AQ	Clostridium_AQ sp003481775		3000186	tetM
MAG_1939	Actinomycetota	Bifidobacterium	Bifidobacterium breve		3004480	Bifidobacterium adolescentis rpoB mutants conferring resistance to rifampicin
MAG_1939	Actinomycetota	Bifidobacterium	Bifidobacterium breve		3000873	TEM-1
MAG_1939	Actinomycetota	Bifidobacterium	Bifidobacterium breve		3000190	tetO
MAG_1939	Actinomycetota	Bifidobacterium	Bifidobacterium breve		3004442	tet(W/N/W)
MAG_1940	Actinomycetota	Scardovia	Scardovia wiggsiae		3004480	Bifidobacterium adolescentis rpoB mutants conferring resistance to rifampicin
MAG_1942	Bacillota_C	Mitsuokella	Mitsuokella multacida		3000777	adeF
MAG_1946	Bacillota	Streptococcus	Streptococcus sp001556435		3000025	patB
MAG_1946	Bacillota	Streptococcus	Streptococcus sp001556435		3000024	patA
MAG_1949	Bacillota_A	CAG-269	CAG-269 sp000438255		3000556	tet(44)
MAG_195	Bacillota_A	Mediterraneibacter	Mediterraneibacter faecis		3002867	dfrF
MAG_1956	Pseudomonadota	51-20	51-20 sp001917175		3004470	poxtA
MAG_1956	Pseudomonadota	51-20	51-20 sp001917175		3000777	adeF
MAG_1960	Bacillota_A	CAG-314	CAG-314 sp000437915		3002837	lnuC
MAG_1961	Bacillota_A	CAG-177	CAG-177 sp003514385		3004454	Campylobacter coli chloramphenicol acetyltransferase
MAG_1969	Verrucomicrobiota	Merdousia	Merdousia sp000438015		3000777	adeF
MAG_1971	Bacillota	Enterococcus_A	Enterococcus_A avium		3000192	tetS
MAG_1971	Bacillota	Enterococcus_A	Enterococcus_A avium		3000186	tetM
MAG_1973	Cyanobacteriota	Stercorousia	Stercorousia sp900556295		3000777	adeF
MAG_198	Actinomycetota	Senegalimassilia	Senegalimassilia sp003474385		3000194	tetW
MAG_1982	Bacillota_A	CAG-177	CAG-177 sp003538135		3000375	ErmB
MAG_1986	Bacillota_A	Ruminococcus_E	Ruminococcus_E intestinalis		3002686	catP
MAG_1987	Bacteroidota	Alistipes	Alistipes avistercoris		3000777	adeF
MAG_199	Bacteroidota	Coprobacter	Coprobacter secundus		3000777	adeF
MAG_1991	Bacillota	Streptococcus	Streptococcus mitis_D		3000822	pmrA
MAG_1991	Bacillota	Streptococcus	Streptococcus mitis_D		3000025	patB
MAG_1991	Bacillota	Streptococcus	Streptococcus mitis_D		3000024	patA
MAG_1991	Bacillota	Streptococcus	Streptococcus mitis_D		3001301	RlmA(II)
MAG_1996	Bacteroidota	CAG-873	CAG-873 sp900555715		3000777	adeF
MAG_1998	Bacteroidota	CAG-873	CAG-873 sp002493945		3000777	adeF
MAG_2000	Bacteroidota	CAG-873	CAG-873 sp017624155		3000777	adeF
MAG_2002	Bacteroidota	Parabacteroides	Parabacteroides faecalis		3000777	adeF
MAG_2003	Bacteroidota	Duncaniella	Duncaniella sp001701225		3000777	adeF
MAG_2008	Bacteroidota	Lepagella	Lepagella sp002493515		3000777	adeF
MAG_2009	Bacteroidota	CAG-873	CAG-873 sp004552485		3000777	adeF
MAG_2015	Bacteroidota	UBA7173	UBA7173 sp902494515		3000777	adeF
MAG_2018	Bacillota_A	CAG-510	CAG-510 sp000434615		3004442	tet(W/N/W)
MAG_2019	Bacillota_A	Hominilimicola	Hominilimicola fabiformis		3002867	dfrF
MAG_2019	Bacillota_A	Hominilimicola	Hominilimicola fabiformis		3000567	tet(40)
MAG_202	Bacteroidota	Alistipes	Alistipes dispar		3000777	adeF
MAG_2021	Bacillota	Enterococcus_D	Enterococcus_D casseliflavus		3002922	vanRC
MAG_2021	Bacillota	Enterococcus_D	Enterococcus_D casseliflavus		3002966	vanXYC
MAG_2021	Bacillota	Enterococcus_D	Enterococcus_D casseliflavus		3003948	efrA
MAG_2022	Bacillota_A	Enterocloster	Enterocloster clostridioformis		3004470	poxtA
MAG_2022	Bacillota_A	Enterocloster	Enterocloster clostridioformis		3002923	vanRD
MAG_2022	Bacillota_A	Enterocloster	Enterocloster clostridioformis		3003070	vanXD
MAG_2022	Bacillota_A	Enterocloster	Enterocloster clostridioformis		3003723	vanI
MAG_2024	Pseudomonadota	Haemophilus_A	Haemophilus_A parahaemolyticus_B		3004446	Haemophilus influenzae PBP3 conferring resistance to beta-lactam antibiotics
MAG_2025	Pseudomonadota	Haemophilus_D	Haemophilus_D sp019423025		3004446	Haemophilus influenzae PBP3 conferring resistance to beta-lactam antibiotics
MAG_2025	Pseudomonadota	Haemophilus_D	Haemophilus_D sp019423025		3003479	tetR
MAG_2025	Pseudomonadota	Haemophilus_D	Haemophilus_D sp019423025		3000166	tet(B)
MAG_2025	Pseudomonadota	Haemophilus_D	Haemophilus_D sp019423025		3004597	Klebsiella pneumoniae KpnH
MAG_2027	Bacillota	Streptococcus	Streptococcus parasanguinis_D		3004032	tetA(46)
MAG_2032	Bacillota_I	UMGS1572	UMGS1572 sp900553045		3004470	poxtA
MAG_2040	Bacteroidota	Alistipes	Alistipes timonensis		3000777	adeF
MAG_2041	Bacteroidota	Butyricimonas	Butyricimonas sp019423345		3000777	adeF
MAG_2042	Bacteroidota	Bacteroides	Bacteroides stercoris		3000777	adeF
MAG_2042	Bacteroidota	Bacteroides	Bacteroides stercoris		3003005	CfxA4
MAG_2042	Bacteroidota	Bacteroides	Bacteroides stercoris		3004659	Mef(En2)
MAG_2046	Bacteroidota	Bacteroides	Bacteroides ovatus		3000777	adeF
MAG_2048	Bacillota_A	Wujia	Wujia chipingensis		3002926	vanRG
MAG_2048	Bacillota_A	Wujia	Wujia chipingensis		3002965	vanWG
MAG_2048	Bacillota_A	Wujia	Wujia chipingensis		3003723	vanI
MAG_205	Pseudomonadota	Haemophilus_D	Haemophilus_D sp927911595		3004597	Klebsiella pneumoniae KpnH
MAG_205	Pseudomonadota	Haemophilus_D	Haemophilus_D sp927911595		3004446	Haemophilus influenzae PBP3 conferring resistance to beta-lactam antibiotics
MAG_2058	Bacillota_A	Huintestinicola	Huintestinicola butyrica		3004454	Campylobacter coli chloramphenicol acetyltransferase
MAG_2059	Bacillota_A	Butyrivibrio_A	Butyrivibrio_A crossotus		3000190	tetO
MAG_2060	Bacillota_A	Ruminiclostridium_E	Ruminiclostridium_E siraeum		3002926	vanRG
MAG_2063	Pseudomonadota	Haemophilus_D	Haemophilus_D parainfluenzae_S		3003369	Escherichia coli EF-Tu mutants conferring resistance to Pulvomycin
MAG_2063	Pseudomonadota	Haemophilus_D	Haemophilus_D parainfluenzae_S		3004597	Klebsiella pneumoniae KpnH
MAG_2071	Pseudomonadota	Scatacola_A	Scatacola_A faecigallinarum		3000777	adeF
MAG_2078	Bacillota_I	UBA6448	UBA6448 sp000437315		3004470	poxtA
MAG_2078	Bacillota_I	UBA6448	UBA6448 sp000437315		3003723	vanI
MAG_2080	Bacillota_A	Sellimonas	Sellimonas intestinalis		3000186	tetM
MAG_2080	Bacillota_A	Sellimonas	Sellimonas intestinalis		3000196	tet32
MAG_2080	Bacillota_A	Sellimonas	Sellimonas intestinalis		3000190	tetO
MAG_2087	Bacillota_A	CAG-245	CAG-245 sp000435175		3000556	tet(44)
MAG_2091	Pseudomonadota	Klebsiella	Klebsiella variicola		3005053	ArnT
MAG_2091	Pseudomonadota	Klebsiella	Klebsiella variicola		3000518	CRP
MAG_2091	Pseudomonadota	Klebsiella	Klebsiella variicola		3005047	eptB
MAG_2091	Pseudomonadota	Klebsiella	Klebsiella variicola		3003578	PmrF
MAG_2091	Pseudomonadota	Klebsiella	Klebsiella variicola		3004612	Escherichia coli ampH beta-lactamase
MAG_2091	Pseudomonadota	Klebsiella	Klebsiella variicola		3000216	acrB
MAG_2091	Pseudomonadota	Klebsiella	Klebsiella variicola		3003890	Escherichia coli UhpT with mutation conferring resistance to fosfomycin
MAG_2091	Pseudomonadota	Klebsiella	Klebsiella variicola		3004111	FosA6
MAG_2091	Pseudomonadota	Klebsiella	Klebsiella variicola		3003922	oqxA
MAG_2091	Pseudomonadota	Klebsiella	Klebsiella variicola		3003923	oqxB
MAG_2091	Pseudomonadota	Klebsiella	Klebsiella variicola		3000516	emrR
MAG_2091	Pseudomonadota	Klebsiella	Klebsiella variicola		3004588	Klebsiella pneumoniae KpnG
MAG_2091	Pseudomonadota	Klebsiella	Klebsiella variicola		3004597	Klebsiella pneumoniae KpnH
MAG_2091	Pseudomonadota	Klebsiella	Klebsiella variicola		3005069	rsmA
MAG_2091	Pseudomonadota	Klebsiella	Klebsiella variicola		3004446	Haemophilus influenzae PBP3 conferring resistance to beta-lactam antibiotics
MAG_2091	Pseudomonadota	Klebsiella	Klebsiella variicola		3005059	LptD
MAG_2091	Pseudomonadota	Klebsiella	Klebsiella variicola		3004122	Klebsiella pneumoniae OmpK37
MAG_2091	Pseudomonadota	Klebsiella	Klebsiella variicola		3003950	msbA
MAG_2091	Pseudomonadota	Klebsiella	Klebsiella variicola		3004580	Klebsiella pneumoniae KpnE
MAG_2091	Pseudomonadota	Klebsiella	Klebsiella variicola		3002455	LEN-2
MAG_2091	Pseudomonadota	Klebsiella	Klebsiella variicola		3000263	marA
MAG_2091	Pseudomonadota	Klebsiella	Klebsiella variicola		3003378	Escherichia coli marR mutant conferring antibiotic resistance
MAG_2091	Pseudomonadota	Klebsiella	Klebsiella variicola		3000793	mdtB
MAG_2091	Pseudomonadota	Klebsiella	Klebsiella variicola		3000794	mdtC
MAG_2091	Pseudomonadota	Klebsiella	Klebsiella variicola		3000828	baeR
MAG_2091	Pseudomonadota	Klebsiella	Klebsiella variicola		3001328	Escherichia coli mdfA
MAG_2091	Pseudomonadota	Klebsiella	Klebsiella variicola		3000491	acrD
MAG_2091	Pseudomonadota	Klebsiella	Klebsiella variicola		3002457	LEN-7
MAG_2091	Pseudomonadota	Klebsiella	Klebsiella variicola		3004583	Klebsiella pneumoniae KpnF
MAG_2091	Pseudomonadota	Klebsiella	Klebsiella variicola		3002461	LEN-11
MAG_2091	Pseudomonadota	Klebsiella	Klebsiella variicola		3003209	FosA5
MAG_2091	Pseudomonadota	Klebsiella	Klebsiella variicola		3000777	adeF
MAG_2092	Bacillota_A	Ruminiclostridium_E	Ruminiclostridium_E siraeum		3002926	vanRG
MAG_2095	Bacillota_I	CAG-533	CAG-533 sp900553855		3004470	poxtA
MAG_210	Bacteroidota	Bacteroides	Bacteroides massiliensis		3000777	adeF
MAG_2101	Bacteroidota	Prevotella	Prevotella sp000436595		3000777	adeF
MAG_2103	Bacteroidota	Phocaeicola	Phocaeicola sp900553185		3000777	adeF
MAG_2105	Bacteroidota	Bacteroides	Bacteroides massiliensis		3000777	adeF
MAG_2110	Bacteroidota	Bacteroides	Bacteroides xylanisolvens		3000777	adeF
MAG_2110	Bacteroidota	Bacteroides	Bacteroides xylanisolvens		3000191	tetQ
MAG_2113	Bacteroidota	Phocaeicola	Phocaeicola ilei		3000777	adeF
MAG_2114	Bacteroidota	Alistipes	Alistipes sp944322375		3000777	adeF
MAG_212	Bacteroidota	Phocaeicola	Phocaeicola coprocola		3000777	adeF
MAG_212	Bacteroidota	Phocaeicola	Phocaeicola coprocola		3003097	CfxA6
MAG_2120	Bacillota_C	Dialister	Dialister succinatiphilus		3000777	adeF
MAG_2124	Bacillota_A	CAG-272	CAG-272 sp000433515		3002837	lnuC
MAG_2125	Bacillota_I	JAEDMO01	JAEDMO01 sp016302935		3000556	tet(44)
MAG_2125	Bacillota_I	JAEDMO01	JAEDMO01 sp016302935		3002629	ANT(6)-Ib
MAG_2127	Bacillota_A	Scybalosoma	Scybalosoma faecavium		3000567	tet(40)
MAG_2131	Pseudomonadota	CAZU01	CAZU01 sp000432275		3000777	adeF
MAG_2132	Pseudomonadota	Haemophilus_D	Haemophilus_D sp014931275		3004446	Haemophilus influenzae PBP3 conferring resistance to beta-lactam antibiotics
MAG_2132	Pseudomonadota	Haemophilus_D	Haemophilus_D sp014931275		3000873	TEM-1
MAG_2132	Pseudomonadota	Haemophilus_D	Haemophilus_D sp014931275		3004597	Klebsiella pneumoniae KpnH
MAG_2139	Bacillota_A	Blautia_A	Blautia_A sp900066205		3002837	lnuC
MAG_2146	Bacteroidota	UBA7173	UBA7173 sp910584365		3000777	adeF
MAG_2151	Desulfobacterota	Desulfovibrio	Desulfovibrio sp018379785		3000777	adeF
MAG_2154	Pseudomonadota	Haemophilus_D	Haemophilus_D sp		3003369	Escherichia coli EF-Tu mutants conferring resistance to Pulvomycin
MAG_2154	Pseudomonadota	Haemophilus_D	Haemophilus_D sp		3004446	Haemophilus influenzae PBP3 conferring resistance to beta-lactam antibiotics
MAG_2157	Bacillota_A	Clostridioides_A	Clostridioides_A sp002390935		3000192	tetS
MAG_2164	Bacillota_I	Onthocola_B	Onthocola_B sp000437355		3004470	poxtA
MAG_2170	Actinomycetota	Bifidobacterium	Bifidobacterium catenulatum		3004480	Bifidobacterium adolescentis rpoB mutants conferring resistance to rifampicin
MAG_2170	Actinomycetota	Bifidobacterium	Bifidobacterium catenulatum		3000194	tetW
MAG_2170	Actinomycetota	Bifidobacterium	Bifidobacterium catenulatum		3004442	tet(W/N/W)
MAG_2176	Verrucomicrobiota	UBA1829	UBA1829 sp900548385		3000777	adeF
MAG_2178	Bacillota_I	Holdemanella	Holdemanella sp900556915		3000186	tetM
MAG_2181	Pseudomonadota	Haemophilus_D	Haemophilus_D sp927911595		3004446	Haemophilus influenzae PBP3 conferring resistance to beta-lactam antibiotics
MAG_2181	Pseudomonadota	Haemophilus_D	Haemophilus_D sp927911595		3004597	Klebsiella pneumoniae KpnH
MAG_2187	Bacillota_A	Alitiscatomonas	Alitiscatomonas sp900066535		3004470	poxtA
MAG_2190	Bacillota_A	Blautia_A	Blautia_A obeum		3002867	dfrF
MAG_2192	Bacillota_A	CAG-882	CAG-882 sp900545175		3003723	vanI
MAG_2199	Pseudomonadota	Morganella	Morganella morganii		3004446	Haemophilus influenzae PBP3 conferring resistance to beta-lactam antibiotics
MAG_2199	Pseudomonadota	Morganella	Morganella morganii		3004597	Klebsiella pneumoniae KpnH
MAG_2199	Pseudomonadota	Morganella	Morganella morganii		3004656	catII from Escherichia coli K-12
MAG_2199	Pseudomonadota	Morganella	Morganella morganii		3003306	Morganella morganii gyrB conferring resistance to fluoroquinolones
MAG_2199	Pseudomonadota	Morganella	Morganella morganii		3005069	rsmA
MAG_2199	Pseudomonadota	Morganella	Morganella morganii		3002132	DHA-1
MAG_220	Cyanobacteriota	Stercorousia	Stercorousia faecigallinarum		3000777	adeF
MAG_2201	Bacillota_A	Clostridioides	Clostridioides difficile		3003069	vanXYG
MAG_2201	Bacillota_A	Clostridioides	Clostridioides difficile		3003835	cdeA
MAG_221	Actinomycetota	Pauljensenia	Pauljensenia turicensis_A		3000410	sul1
MAG_2217	Bacillota_A	Hominimerdicola	Hominimerdicola aceti		3004454	Campylobacter coli chloramphenicol acetyltransferase
MAG_2218	Bacillota_A	Vescimonas	Vescimonas sp000435555		3004442	tet(W/N/W)
MAG_222	Actinomycetota	Varibaculum	Varibaculum cambriense		3004442	tet(W/N/W)
MAG_2221	Bacillota	Streptococcus	Streptococcus sp900766505		3004032	tetA(46)
MAG_2225	Pseudomonadota	Scatocola	Scatocola faecipullorum		3000777	adeF
MAG_2225	Pseudomonadota	Scatocola	Scatocola faecipullorum		3004683	aadS
MAG_2225	Pseudomonadota	Scatocola	Scatocola faecipullorum		3000205	tetX
MAG_2225	Pseudomonadota	Scatocola	Scatocola faecipullorum		3005166	Tet(X1)
MAG_2225	Pseudomonadota	Scatocola	Scatocola faecipullorum		3000498	ErmF
MAG_2229	Bacillota_A	UMGS1623	UMGS1623 sp934647945		3003723	vanI
MAG_2229	Bacillota_A	UMGS1623	UMGS1623 sp934647945		3000567	tet(40)
MAG_2237	Bacillota_A	Romboutsia	Romboutsia timonensis		3000195	tetB(P)
MAG_2238	Bacillota_A	Fumia	Fumia xinanensis		3003723	vanI
MAG_2243	Bacillota	Streptococcus	Streptococcus lutetiensis		3002837	lnuC
MAG_2243	Bacillota	Streptococcus	Streptococcus lutetiensis		3000186	tetM
MAG_2244	Pseudomonadota	Haemophilus_D	Haemophilus_D parainfluenzae_Y		3004446	Haemophilus influenzae PBP3 conferring resistance to beta-lactam antibiotics
MAG_2244	Pseudomonadota	Haemophilus_D	Haemophilus_D parainfluenzae_Y		3004597	Klebsiella pneumoniae KpnH
MAG_2246	Pseudomonadota	Haemophilus_D	Haemophilus_D parainfluenzae_S		3004446	Haemophilus influenzae PBP3 conferring resistance to beta-lactam antibiotics
MAG_2246	Pseudomonadota	Haemophilus_D	Haemophilus_D parainfluenzae_S		3004597	Klebsiella pneumoniae KpnH
MAG_2247	Bacillota_A	Roseburia	Roseburia hominis		3000375	ErmB
MAG_2247	Bacillota_A	Roseburia	Roseburia hominis		3000190	tetO
MAG_2248	Bacillota	Streptococcus	Streptococcus sp001813105		3004032	tetA(46)
MAG_2250	Bacillota_A	Eubacterium_R	Eubacterium_R sp900539325		3004442	tet(W/N/W)
MAG_2257	Bacteroidota	Prevotella	Prevotella sp003447235		3003097	CfxA6
MAG_2257	Bacteroidota	Prevotella	Prevotella sp003447235		3003003	CfxA3
MAG_2261	Bacillota_A	Enterocloster	Enterocloster sp900541315		3004470	poxtA
MAG_2266	Bacteroidota	Butyricimonas	Butyricimonas faecihominis		3000777	adeF
MAG_227	Actinomycetota	Collinsella	Collinsella sp		3002660	APH(6)-Id
MAG_2274	Actinomycetota	Scardovia	Scardovia denticolens		3004480	Bifidobacterium adolescentis rpoB mutants conferring resistance to rifampicin
MAG_2275	Actinomycetota	Scardovia	Scardovia wiggsiae		3004480	Bifidobacterium adolescentis rpoB mutants conferring resistance to rifampicin
MAG_2276	Bacillota	Streptococcus	Streptococcus sp		3000024	patA
MAG_2279	Pseudomonadota	Haemophilus_D	Haemophilus_D parainfluenzae_K		3004446	Haemophilus influenzae PBP3 conferring resistance to beta-lactam antibiotics
MAG_2279	Pseudomonadota	Haemophilus_D	Haemophilus_D parainfluenzae_K		3004597	Klebsiella pneumoniae KpnH
MAG_2281	Cyanobacteriota	CAG-196	CAG-196 sp002102975		3000556	tet(44)
MAG_2281	Cyanobacteriota	CAG-196	CAG-196 sp002102975		3002837	lnuC
MAG_2283	Desulfobacterota	Desulfovibrio	Desulfovibrio piger_A		3000777	adeF
MAG_2287	Bacillota_A	Anaerotignum	Anaerotignum faecicola		3004470	poxtA
MAG_2291	Bacteroidota	Alistipes	Alistipes communis		3000777	adeF
MAG_2294	Bacillota	Streptococcus	Streptococcus salivarius		3000186	tetM
MAG_2295	Bacteroidota	Paramuribaculum	Paramuribaculum sp000431155		3000777	adeF
MAG_2298	Bacteroidota	Duncaniella	Duncaniella sp900549445		3000777	adeF
MAG_2300	Pseudomonadota	Scatacola_A	Scatacola_A faecigallinarum		3000777	adeF
MAG_236	Bacteroidota	Prevotella	Prevotella copri_B		3004659	Mef(En2)
MAG_236	Bacteroidota	Prevotella	Prevotella copri_B		3003005	CfxA4
MAG_237	Bacteroidota	Phocaeicola	Phocaeicola plebeius		3000777	adeF
MAG_241	Actinomycetota	Scardovia	Scardovia wiggsiae		3004480	Bifidobacterium adolescentis rpoB mutants conferring resistance to rifampicin
MAG_244	Bacillota	Streptococcus	Streptococcus agalactiae		3003774	Streptococcus agalactiae mprF
MAG_244	Bacillota	Streptococcus	Streptococcus agalactiae		3000186	tetM
MAG_245	Bacteroidota	Paraprevotella	Paraprevotella clara		3004659	Mef(En2)
MAG_245	Bacteroidota	Paraprevotella	Paraprevotella clara		3000777	adeF
MAG_246	Pseudomonadota	Haemophilus_D	Haemophilus_D parainfluenzae_K		3004446	Haemophilus influenzae PBP3 conferring resistance to beta-lactam antibiotics
MAG_246	Pseudomonadota	Haemophilus_D	Haemophilus_D parainfluenzae_K		3003369	Escherichia coli EF-Tu mutants conferring resistance to Pulvomycin
MAG_248	Desulfobacterota	Bilophila	Bilophila sp902373525		3000777	adeF
MAG_249	Actinomycetota	Bifidobacterium	Bifidobacterium pseudocatenulatum		3002837	lnuC
MAG_249	Actinomycetota	Bifidobacterium	Bifidobacterium pseudocatenulatum		3004442	tet(W/N/W)
MAG_249	Actinomycetota	Bifidobacterium	Bifidobacterium pseudocatenulatum		3002867	dfrF
MAG_249	Actinomycetota	Bifidobacterium	Bifidobacterium pseudocatenulatum		3003395	Mycobacterium tuberculosis rpsL mutations conferring resistance to Streptomycin
MAG_249	Actinomycetota	Bifidobacterium	Bifidobacterium pseudocatenulatum		3000410	sul1
MAG_249	Actinomycetota	Bifidobacterium	Bifidobacterium pseudocatenulatum		3005010	qacEdelta1
MAG_249	Actinomycetota	Bifidobacterium	Bifidobacterium pseudocatenulatum		3004480	Bifidobacterium adolescentis rpoB mutants conferring resistance to rifampicin
MAG_250	Bacillota_A	Faecalibacterium	Faecalibacterium longum		3000196	tet32
MAG_250	Bacillota_A	Faecalibacterium	Faecalibacterium longum		3000194	tetW
MAG_252	Bacillota_A	Mediterraneibacter	Mediterraneibacter lactaris		3002688	catS
MAG_252	Bacillota_A	Mediterraneibacter	Mediterraneibacter lactaris		3002867	dfrF
MAG_253	Bacillota_A	Eubacterium_F	Eubacterium_F sp003491505		3004470	poxtA
MAG_258	Pseudomonadota	Haemophilus_D	Haemophilus_D sp001811025		3004446	Haemophilus influenzae PBP3 conferring resistance to beta-lactam antibiotics
MAG_258	Pseudomonadota	Haemophilus_D	Haemophilus_D sp001811025		3004597	Klebsiella pneumoniae KpnH
MAG_26	Bacillota_A	Dorea_D	Dorea_D hominis		3002837	lnuC
MAG_262	Bacillota_A	Enterocloster	Enterocloster porci		3004470	poxtA
MAG_264	Bacillota_A	Anaerotignum	Anaerotignum sp001304995		3004470	poxtA
MAG_264	Bacillota_A	Anaerotignum	Anaerotignum sp001304995		3003723	vanI
MAG_269	Bacteroidota	Parabacteroides	Parabacteroides johnsonii		3000777	adeF
MAG_269	Bacteroidota	Parabacteroides	Parabacteroides johnsonii		3004659	Mef(En2)
MAG_27	Bacillota_A	CAG-103	CAG-103 sp000432375		3002686	catP
MAG_27	Bacillota_A	CAG-103	CAG-103 sp000432375		3000194	tetW
MAG_27	Bacillota_A	CAG-103	CAG-103 sp000432375		3002909	vanG
MAG_27	Bacillota_A	CAG-103	CAG-103 sp000432375		3003069	vanXYG
MAG_271	Pseudomonadota	Haemophilus_D	Haemophilus_D sp001811025		3004597	Klebsiella pneumoniae KpnH
MAG_271	Pseudomonadota	Haemophilus_D	Haemophilus_D sp001811025		3004446	Haemophilus influenzae PBP3 conferring resistance to beta-lactam antibiotics
MAG_274	Pseudomonadota	Haemophilus_D	Haemophilus_D sp		3004597	Klebsiella pneumoniae KpnH
MAG_274	Pseudomonadota	Haemophilus_D	Haemophilus_D sp		3004446	Haemophilus influenzae PBP3 conferring resistance to beta-lactam antibiotics
MAG_280	Bacillota_A	Ruminococcus_E	Ruminococcus_E bromii_B		3003069	vanXYG
MAG_280	Bacillota_A	Ruminococcus_E	Ruminococcus_E bromii_B		3003723	vanI
MAG_280	Bacillota_A	Ruminococcus_E	Ruminococcus_E bromii_B		3002965	vanWG
MAG_280	Bacillota_A	Ruminococcus_E	Ruminococcus_E bromii_B		3002926	vanRG
MAG_280	Bacillota_A	Ruminococcus_E	Ruminococcus_E bromii_B		3000498	ErmF
MAG_288	Bacillota_A	Anaerotignum	Anaerotignum faecicola		3004470	poxtA
MAG_288	Bacillota_A	Anaerotignum	Anaerotignum faecicola		3000375	ErmB
MAG_288	Bacillota_A	Anaerotignum	Anaerotignum faecicola		3004253	vanUG
MAG_305	Pseudomonadota	Haemophilus_D	Haemophilus_D sp001811025		3004446	Haemophilus influenzae PBP3 conferring resistance to beta-lactam antibiotics
MAG_305	Pseudomonadota	Haemophilus_D	Haemophilus_D sp001811025		3004597	Klebsiella pneumoniae KpnH
MAG_306	Bacillota	Streptococcus	Streptococcus parasanguinis_D		3004032	tetA(46)
MAG_308	Bacillota_C	Anaeroglobus	Anaeroglobus geminatus		3000777	adeF
MAG_312	Bacillota_A	CAG-274	CAG-274 sp000432155		3004470	poxtA
MAG_313	Bacillota_A	Alitiscatomonas	Alitiscatomonas sp900066535		3004470	poxtA
MAG_317	Actinomycetota	Bifidobacterium	Bifidobacterium adolescentis		3004480	Bifidobacterium adolescentis rpoB mutants conferring resistance to rifampicin
MAG_317	Actinomycetota	Bifidobacterium	Bifidobacterium adolescentis		3003395	Mycobacterium tuberculosis rpsL mutations conferring resistance to Streptomycin
MAG_317	Actinomycetota	Bifidobacterium	Bifidobacterium adolescentis		3003730	Bifidobacterium bifidum ileS conferring resistance to mupirocin
MAG_319	Pseudomonadota	Haemophilus_D	Haemophilus_D parainfluenzae		3003369	Escherichia coli EF-Tu mutants conferring resistance to Pulvomycin
MAG_319	Pseudomonadota	Haemophilus_D	Haemophilus_D parainfluenzae		3004446	Haemophilus influenzae PBP3 conferring resistance to beta-lactam antibiotics
MAG_328	Actinomycetota	Bifidobacterium	Bifidobacterium animalis		3004480	Bifidobacterium adolescentis rpoB mutants conferring resistance to rifampicin
MAG_336	Campylobacterota	Campylobacter_A	Campylobacter_A concisus_C		3000777	adeF
MAG_346	Bacteroidota	Prevotella	Prevotella buccae		3000522	ErmG
MAG_347	Bacteroidota	Bacteroides	Bacteroides congonensis		3000777	adeF
MAG_353	Actinomycetota	Eggerthella	Eggerthella lenta		3000190	tetO
MAG_353	Actinomycetota	Eggerthella	Eggerthella lenta		3000595	ErmT
MAG_353	Actinomycetota	Eggerthella	Eggerthella lenta		3002647	APH(3')-IIIa
MAG_353	Actinomycetota	Eggerthella	Eggerthella lenta		3000412	sul2
MAG_353	Actinomycetota	Eggerthella	Eggerthella lenta		3002660	APH(6)-Id
MAG_353	Actinomycetota	Eggerthella	Eggerthella lenta		3000410	sul1
MAG_353	Actinomycetota	Eggerthella	Eggerthella lenta		3005010	qacEdelta1
MAG_353	Actinomycetota	Eggerthella	Eggerthella lenta		3004089	ANT(3'')-IIa
MAG_353	Actinomycetota	Eggerthella	Eggerthella lenta		3003013	dfrA15
MAG_354	Bacillota	Enterococcus_B	Enterococcus_B hirae		3002589	AAC(6')-Iid
MAG_354	Bacillota	Enterococcus_B	Enterococcus_B hirae		3003948	efrA
MAG_355	Bacillota	Streptococcus	Streptococcus sp		3000025	patB
MAG_355	Bacillota	Streptococcus	Streptococcus sp		3000024	patA
MAG_355	Bacillota	Streptococcus	Streptococcus sp		3000822	pmrA
MAG_358	Bacillota_C	Dialister	Dialister invisus		3000777	adeF
MAG_359	Bacteroidota	Phocaeicola	Phocaeicola cellulolyticus		3000777	adeF
MAG_360	Bacteroidota	Phocaeicola	Phocaeicola plebeius_A		3000777	adeF
MAG_365	Bacillota_C	Megamonas	Megamonas funiformis		3000777	adeF
MAG_365	Bacillota_C	Megamonas	Megamonas funiformis		3002837	lnuC
MAG_366	Bacillota_C	CAG-266	CAG-266 sp019117495		3000777	adeF
MAG_368	Bacillota_C	Mitsuokella	Mitsuokella multacida		3000777	adeF
MAG_372	Bacillota_A	Ruminiclostridium_E	Ruminiclostridium_E siraeum		3002926	vanRG
MAG_385	Cyanobacteriota	Zag111	Zag111 sp002102825		3000777	adeF
MAG_386	Verrucomicrobiota	Merdousia	Merdousia sp944389175		3000777	adeF
MAG_388	Desulfobacterota	Desulfovibrio	Desulfovibrio sp900319575		3000777	adeF
MAG_393	Bacteroidota	Alistipes	Alistipes merdipullorum		3000777	adeF
MAG_396	Actinomycetota	Pauljensenia	Pauljensenia radingae_A		3000596	ErmX
MAG_397	Bacillota_A	Blautia	Blautia coccoides		3004470	poxtA
MAG_397	Bacillota_A	Blautia	Blautia coccoides		3000190	tetO
MAG_398	Actinomycetota	Bifidobacterium	Bifidobacterium longum	B. longum MAG1	3004480	Bifidobacterium adolescentis rpoB mutants conferring resistance to rifampicin
MAG_399	Bacillota_A	Enterocloster	Enterocloster citroniae		3004470	poxtA
MAG_399	Bacillota_A	Enterocloster	Enterocloster citroniae		3000567	tet(40)
MAG_399	Bacillota_A	Enterocloster	Enterocloster citroniae		3000196	tet32
MAG_399	Bacillota_A	Enterocloster	Enterocloster citroniae		3000375	ErmB
MAG_401	Bacillota_A	Sarcina	Sarcina perfringens		3003773	Clostridium perfringens mprF
MAG_408	Bacillota_A	Clostridium	Clostridium neonatale		3000195	tetB(P)
MAG_408	Bacillota_A	Clostridium	Clostridium neonatale		3000180	tetA(P)
MAG_409	Bacillota_A	Ruminococcus_E	Ruminococcus_E bromii_B		3004454	Campylobacter coli chloramphenicol acetyltransferase
MAG_410	Bacillota_A	Faecalimonas	Faecalimonas sp029983955		3003723	vanI
MAG_410	Bacillota_A	Faecalimonas	Faecalimonas sp029983955		3000190	tetO
MAG_410	Bacillota_A	Faecalimonas	Faecalimonas sp029983955		3000196	tet32
MAG_412	Bacillota	Streptococcus	Streptococcus sp		3000822	pmrA
MAG_412	Bacillota	Streptococcus	Streptococcus sp		3000025	patB
MAG_412	Bacillota	Streptococcus	Streptococcus sp		3000024	patA
MAG_415	Bacillota	Staphylococcus	Staphylococcus aureus		3000621	PC1 beta-lactamase (blaZ)
MAG_415	Bacillota	Staphylococcus	Staphylococcus aureus		3004661	Staphylococcus aureus FosB
MAG_415	Bacillota	Staphylococcus	Staphylococcus aureus		3000746	mepR
MAG_415	Bacillota	Staphylococcus	Staphylococcus aureus		3000026	mepA
MAG_415	Bacillota	Staphylococcus	Staphylococcus aureus		3003901	Staphylococcus aureus GlpT with mutation conferring resistance to fosfomycin
MAG_415	Bacillota	Staphylococcus	Staphylococcus aureus		3000815	mgrA
MAG_415	Bacillota	Staphylococcus	Staphylococcus aureus		3003776	Staphylococcus aureus murA with mutation conferring resistance to fosfomycin
MAG_415	Bacillota	Staphylococcus	Staphylococcus aureus		3000565	tet(38)
MAG_415	Bacillota	Staphylococcus	Staphylococcus aureus		3000839	arlS
MAG_415	Bacillota	Staphylococcus	Staphylococcus aureus		3000838	arlR
MAG_415	Bacillota	Staphylococcus	Staphylococcus aureus		3004667	Staphylococcus aureus norA
MAG_416	Bacillota_A	Anaerobutyricum	Anaerobutyricum hallii		3000375	ErmB
MAG_417	Bacteroidota	Alistipes	Alistipes onderdonkii		3000777	adeF
MAG_417	Bacteroidota	Alistipes	Alistipes onderdonkii		3004659	Mef(En2)
MAG_417	Bacteroidota	Alistipes	Alistipes onderdonkii		3003002	CfxA2
MAG_417	Bacteroidota	Alistipes	Alistipes onderdonkii		3000191	tetQ
MAG_419	Bacillota_I	Thomasclavelia	Thomasclavelia ramosa		3002867	dfrF
MAG_419	Bacillota_I	Thomasclavelia	Thomasclavelia ramosa		3002647	APH(3')-IIIa
MAG_419	Bacillota_I	Thomasclavelia	Thomasclavelia ramosa		3002897	SAT-4
MAG_419	Bacillota_I	Thomasclavelia	Thomasclavelia ramosa		3002628	aad(6)
MAG_419	Bacillota_I	Thomasclavelia	Thomasclavelia ramosa		3000375	ErmB
MAG_421	Bacillota_A	Vescimonas	Vescimonas sp902388735		3000567	tet(40)
MAG_422	Bacillota_A	Anaerotignum	Anaerotignum lactatifermentans		3003723	vanI
MAG_422	Bacillota_A	Anaerotignum	Anaerotignum lactatifermentans		3004470	poxtA
MAG_424	Pseudomonadota	MGBC133411	MGBC133411 sp900540425		3000777	adeF
MAG_425	Campylobacterota	Campylobacter_A	Campylobacter_A concisus_AM		3000777	adeF
MAG_43	Spirochaetota	Brachyspira	Brachyspira aalborgi		3005346	DfrA34
MAG_430	Pseudomonadota	Enterobacter	Enterobacter roggenkampii		3003378	Escherichia coli marR mutant conferring antibiotic resistance
MAG_430	Pseudomonadota	Enterobacter	Enterobacter roggenkampii		3000263	marA
MAG_430	Pseudomonadota	Enterobacter	Enterobacter roggenkampii		3002804	FosA2
MAG_430	Pseudomonadota	Enterobacter	Enterobacter roggenkampii		3000823	ramA
MAG_430	Pseudomonadota	Enterobacter	Enterobacter roggenkampii		3003923	oqxB
MAG_430	Pseudomonadota	Enterobacter	Enterobacter roggenkampii		3003922	oqxA
MAG_430	Pseudomonadota	Enterobacter	Enterobacter roggenkampii		3004583	Klebsiella pneumoniae KpnF
MAG_430	Pseudomonadota	Enterobacter	Enterobacter roggenkampii		3004580	Klebsiella pneumoniae KpnE
MAG_430	Pseudomonadota	Enterobacter	Enterobacter roggenkampii		3002169	MIR-3
MAG_430	Pseudomonadota	Enterobacter	Enterobacter roggenkampii		3000793	mdtB
MAG_430	Pseudomonadota	Enterobacter	Enterobacter roggenkampii		3000794	mdtC
MAG_430	Pseudomonadota	Enterobacter	Enterobacter roggenkampii		3000828	baeR
MAG_430	Pseudomonadota	Enterobacter	Enterobacter roggenkampii		3000777	adeF
MAG_430	Pseudomonadota	Enterobacter	Enterobacter roggenkampii		3000216	acrB
MAG_430	Pseudomonadota	Enterobacter	Enterobacter roggenkampii		3004042	Enterobacter cloacae acrA
MAG_430	Pseudomonadota	Enterobacter	Enterobacter roggenkampii		3004612	Escherichia coli ampH beta-lactamase
MAG_430	Pseudomonadota	Enterobacter	Enterobacter roggenkampii		3003950	msbA
MAG_430	Pseudomonadota	Enterobacter	Enterobacter roggenkampii		3004446	Haemophilus influenzae PBP3 conferring resistance to beta-lactam antibiotics
MAG_430	Pseudomonadota	Enterobacter	Enterobacter roggenkampii		3001328	Escherichia coli mdfA
MAG_430	Pseudomonadota	Enterobacter	Enterobacter roggenkampii		3000516	emrR
MAG_430	Pseudomonadota	Enterobacter	Enterobacter roggenkampii		3000027	emrA
MAG_430	Pseudomonadota	Enterobacter	Enterobacter roggenkampii		3000074	emrB
MAG_430	Pseudomonadota	Enterobacter	Enterobacter roggenkampii		3002986	bacA
MAG_430	Pseudomonadota	Enterobacter	Enterobacter roggenkampii		3003890	Escherichia coli UhpT with mutation conferring resistance to fosfomycin
MAG_430	Pseudomonadota	Enterobacter	Enterobacter roggenkampii		3005069	rsmA
MAG_430	Pseudomonadota	Enterobacter	Enterobacter roggenkampii		3003578	PmrF
MAG_430	Pseudomonadota	Enterobacter	Enterobacter roggenkampii		3002181	MIR-16
MAG_430	Pseudomonadota	Enterobacter	Enterobacter roggenkampii		3000491	acrD
MAG_430	Pseudomonadota	Enterobacter	Enterobacter roggenkampii		3000518	CRP
MAG_430	Pseudomonadota	Enterobacter	Enterobacter roggenkampii		3002175	MIR-10
MAG_430	Pseudomonadota	Enterobacter	Enterobacter roggenkampii		3002177	MIR-12
MAG_431	Actinomycetota	Bifidobacterium	Bifidobacterium infantis	B. infantis MAG1	3003395	Mycobacterium tuberculosis rpsL mutations conferring resistance to Streptomycin
MAG_431	Actinomycetota	Bifidobacterium	Bifidobacterium infantis	B. infantis MAG1	3004480	Bifidobacterium adolescentis rpoB mutants conferring resistance to rifampicin
MAG_431	Actinomycetota	Bifidobacterium	Bifidobacterium infantis	B. infantis MAG1	3000190	tetO
MAG_431	Actinomycetota	Bifidobacterium	Bifidobacterium infantis	B. infantis MAG1	3000194	tetW
MAG_433	Pseudomonadota	Haemophilus_D	Haemophilus_D parainfluenzae_K		3004446	Haemophilus influenzae PBP3 conferring resistance to beta-lactam antibiotics
MAG_433	Pseudomonadota	Haemophilus_D	Haemophilus_D parainfluenzae_K		3003369	Escherichia coli EF-Tu mutants conferring resistance to Pulvomycin
MAG_433	Pseudomonadota	Haemophilus_D	Haemophilus_D parainfluenzae_K		3004597	Klebsiella pneumoniae KpnH
MAG_439	Bacillota_A	Clostridium	Clostridium tertium		3000195	tetB(P)
MAG_440	Bacillota	Staphylococcus	Staphylococcus haemolyticus		3000815	mgrA
MAG_442	Cyanobacteriota	Stercorousia	Stercorousia sp001917115		3000777	adeF
MAG_446	Bacillota	Streptococcus	Streptococcus sp		3000025	patB
MAG_446	Bacillota	Streptococcus	Streptococcus sp		3001301	RlmA(II)
MAG_45	Bacteroidota	Prevotella	Prevotella copri_F		3003097	CfxA6
MAG_452	Actinomycetota	Bifidobacterium	Bifidobacterium pseudocatenulatum		3004480	Bifidobacterium adolescentis rpoB mutants conferring resistance to rifampicin
MAG_452	Actinomycetota	Bifidobacterium	Bifidobacterium pseudocatenulatum		3002867	dfrF
MAG_452	Actinomycetota	Bifidobacterium	Bifidobacterium pseudocatenulatum		3004442	tet(W/N/W)
MAG_457	Pseudomonadota	Haemophilus_D	Haemophilus_D sp		3004597	Klebsiella pneumoniae KpnH
MAG_457	Pseudomonadota	Haemophilus_D	Haemophilus_D sp		3004446	Haemophilus influenzae PBP3 conferring resistance to beta-lactam antibiotics
MAG_463	Bacillota	Streptococcus	Streptococcus sp		3000025	patB
MAG_463	Bacillota	Streptococcus	Streptococcus sp		3000024	patA
MAG_475	Pseudomonadota	Escherichia	Escherichia coli	E. coli MAG1	3003577	ugd
MAG_475	Pseudomonadota	Escherichia	Escherichia coli	E. coli MAG1	3004446	Haemophilus influenzae PBP3 conferring resistance to beta-lactam antibiotics
MAG_475	Pseudomonadota	Escherichia	Escherichia coli	E. coli MAG1	3004039	Escherichia coli emrE
MAG_475	Pseudomonadota	Escherichia	Escherichia coli	E. coli MAG1	3003576	eptA
MAG_475	Pseudomonadota	Escherichia	Escherichia coli	E. coli MAG1	3004580	Klebsiella pneumoniae KpnE
MAG_475	Pseudomonadota	Escherichia	Escherichia coli	E. coli MAG1	3004583	Klebsiella pneumoniae KpnF
MAG_475	Pseudomonadota	Escherichia	Escherichia coli	E. coli MAG1	3003841	kdpE
MAG_475	Pseudomonadota	Escherichia	Escherichia coli	E. coli MAG1	3000792	mdtA
MAG_475	Pseudomonadota	Escherichia	Escherichia coli	E. coli MAG1	3000794	mdtC
MAG_475	Pseudomonadota	Escherichia	Escherichia coli	E. coli MAG1	3000829	baeS
MAG_475	Pseudomonadota	Escherichia	Escherichia coli	E. coli MAG1	3000828	baeR
MAG_475	Pseudomonadota	Escherichia	Escherichia coli	E. coli MAG1	3001328	Escherichia coli mdfA
MAG_475	Pseudomonadota	Escherichia	Escherichia coli	E. coli MAG1	3000216	acrB
MAG_475	Pseudomonadota	Escherichia	Escherichia coli	E. coli MAG1	3004043	Escherichia coli acrA
MAG_475	Pseudomonadota	Escherichia	Escherichia coli	E. coli MAG1	3003807	Escherichia coli acrR with mutation conferring multidrug antibiotic resistance
MAG_475	Pseudomonadota	Escherichia	Escherichia coli	E. coli MAG1	3004612	Escherichia coli ampH beta-lactamase
MAG_475	Pseudomonadota	Escherichia	Escherichia coli	E. coli MAG1	3003511	Escherichia coli soxS with mutation conferring antibiotic resistance
MAG_475	Pseudomonadota	Escherichia	Escherichia coli	E. coli MAG1	3003381	Escherichia coli soxR with mutation conferring antibiotic resistance
MAG_475	Pseudomonadota	Escherichia	Escherichia coli	E. coli MAG1	3003550	mdtP
MAG_475	Pseudomonadota	Escherichia	Escherichia coli	E. coli MAG1	3003549	mdtO
MAG_475	Pseudomonadota	Escherichia	Escherichia coli	E. coli MAG1	3003548	mdtN
MAG_475	Pseudomonadota	Escherichia	Escherichia coli	E. coli MAG1	3003950	msbA
MAG_475	Pseudomonadota	Escherichia	Escherichia coli	E. coli MAG1	3001216	mdtH
MAG_475	Pseudomonadota	Escherichia	Escherichia coli	E. coli MAG1	3001329	mdtG
MAG_475	Pseudomonadota	Escherichia	Escherichia coli	E. coli MAG1	3004290	Escherichia coli ampC beta-lactamase
MAG_475	Pseudomonadota	Escherichia	Escherichia coli	E. coli MAG1	3000263	marA
MAG_475	Pseudomonadota	Escherichia	Escherichia coli	E. coli MAG1	3003378	Escherichia coli marR mutant conferring antibiotic resistance
MAG_475	Pseudomonadota	Escherichia	Escherichia coli	E. coli MAG1	3002986	bacA
MAG_475	Pseudomonadota	Escherichia	Escherichia coli	E. coli MAG1	3000237	TolC
MAG_475	Pseudomonadota	Escherichia	Escherichia coli	E. coli MAG1	3000656	AcrS
MAG_475	Pseudomonadota	Escherichia	Escherichia coli	E. coli MAG1	3000499	AcrE
MAG_475	Pseudomonadota	Escherichia	Escherichia coli	E. coli MAG1	3000502	AcrF
MAG_475	Pseudomonadota	Escherichia	Escherichia coli	E. coli MAG1	3000795	mdtE
MAG_475	Pseudomonadota	Escherichia	Escherichia coli	E. coli MAG1	3000796	mdtF
MAG_475	Pseudomonadota	Escherichia	Escherichia coli	E. coli MAG1	3003838	gadW
MAG_475	Pseudomonadota	Escherichia	Escherichia coli	E. coli MAG1	3000508	gadX
MAG_475	Pseudomonadota	Escherichia	Escherichia coli	E. coli MAG1	3000830	cpxA
MAG_475	Pseudomonadota	Escherichia	Escherichia coli	E. coli MAG1	3003952	YojI
MAG_475	Pseudomonadota	Escherichia	Escherichia coli	E. coli MAG1	3004611	Escherichia coli ampC1 beta-lactamase
MAG_475	Pseudomonadota	Escherichia	Escherichia coli	E. coli MAG1	3000254	emrY
MAG_475	Pseudomonadota	Escherichia	Escherichia coli	E. coli MAG1	3000832	evgA
MAG_475	Pseudomonadota	Escherichia	Escherichia coli	E. coli MAG1	3000833	evgS
MAG_475	Pseudomonadota	Escherichia	Escherichia coli	E. coli MAG1	3003578	PmrF
MAG_475	Pseudomonadota	Escherichia	Escherichia coli	E. coli MAG1	3000491	acrD
MAG_475	Pseudomonadota	Escherichia	Escherichia coli	E. coli MAG1	3001214	mdtM
MAG_475	Pseudomonadota	Escherichia	Escherichia coli	E. coli MAG1	3000518	CRP
MAG_475	Pseudomonadota	Escherichia	Escherichia coli	E. coli MAG1	3000676	H-NS
MAG_475	Pseudomonadota	Escherichia	Escherichia coli	E. coli MAG1	3000516	emrR
MAG_475	Pseudomonadota	Escherichia	Escherichia coli	E. coli MAG1	3000027	emrA
MAG_475	Pseudomonadota	Escherichia	Escherichia coli	E. coli MAG1	3000074	emrB
MAG_475	Pseudomonadota	Escherichia	Escherichia coli	E. coli MAG1	3000793	mdtB
MAG_475	Pseudomonadota	Escherichia	Escherichia coli	E. coli MAG1	3003889	Escherichia coli GlpT with mutation conferring resistance to fosfomycin
MAG_475	Pseudomonadota	Escherichia	Escherichia coli	E. coli MAG1	3000206	emrK
MAG_475	Pseudomonadota	Escherichia	Escherichia coli	E. coli MAG1	3005069	rsmA
MAG_475	Pseudomonadota	Escherichia	Escherichia coli	E. coli MAG1	3004854	CMY-136
MAG_475	Pseudomonadota	Escherichia	Escherichia coli	E. coli MAG1	3000166	tet(B)
MAG_475	Pseudomonadota	Escherichia	Escherichia coli	E. coli MAG1	3003479	tetR
MAG_475	Pseudomonadota	Escherichia	Escherichia coli	E. coli MAG1	3002895	SAT-2
MAG_475	Pseudomonadota	Escherichia	Escherichia coli	E. coli MAG1	3002854	dfrA1
MAG_475	Pseudomonadota	Escherichia	Escherichia coli	E. coli MAG1	3004597	Klebsiella pneumoniae KpnH
MAG_475	Pseudomonadota	Escherichia	Escherichia coli	E. coli MAG1	3000165	tet(A)
MAG_476	Bacteroidota	Bacteroides	Bacteroides caccae		3000191	tetQ
MAG_476	Bacteroidota	Bacteroides	Bacteroides caccae		3000777	adeF
MAG_480	Bacillota	Streptococcus	Streptococcus vaginalis		3000190	tetO
MAG_481	Bacillota	Streptococcus	Streptococcus parasanguinis_R		3004032	tetA(46)
MAG_483	Pseudomonadota	Hafnia	Hafnia alvei_B		3004580	Klebsiella pneumoniae KpnE
MAG_483	Pseudomonadota	Hafnia	Hafnia alvei_B		3004583	Klebsiella pneumoniae KpnF
MAG_483	Pseudomonadota	Hafnia	Hafnia alvei_B		3003950	msbA
MAG_483	Pseudomonadota	Hafnia	Hafnia alvei_B		3000777	adeF
MAG_483	Pseudomonadota	Hafnia	Hafnia alvei_B		3005069	rsmA
MAG_483	Pseudomonadota	Hafnia	Hafnia alvei_B		3004597	Klebsiella pneumoniae KpnH
MAG_483	Pseudomonadota	Hafnia	Hafnia alvei_B		3001817	ACC-3
MAG_483	Pseudomonadota	Hafnia	Hafnia alvei_B		3004612	Escherichia coli ampH beta-lactamase
MAG_483	Pseudomonadota	Hafnia	Hafnia alvei_B		3004446	Haemophilus influenzae PBP3 conferring resistance to beta-lactam antibiotics
MAG_483	Pseudomonadota	Hafnia	Hafnia alvei_B		3000518	CRP
MAG_492	Bacteroidota	Parabacteroides	Parabacteroides chongii		3000777	adeF
MAG_493	Bacillota_A	Scatomorpha	Scatomorpha sp900546485		3003723	vanI
MAG_501	Bacillota_I	UMGS872	UMGS872 sp900546275		3003723	vanI
MAG_508	Bacteroidota	Phocaeicola	Phocaeicola plebeius_A		3000777	adeF
MAG_508	Bacteroidota	Phocaeicola	Phocaeicola plebeius_A		3004659	Mef(En2)
MAG_513	Bacillota_A	Pseudoscilispira	Pseudoscilispira sp018369915		3003723	vanI
MAG_519	Pseudomonadota	Haemophilus_D	Haemophilus_D sp014931275		3004597	Klebsiella pneumoniae KpnH
MAG_519	Pseudomonadota	Haemophilus_D	Haemophilus_D sp014931275		3004446	Haemophilus influenzae PBP3 conferring resistance to beta-lactam antibiotics
MAG_521	Bacillota_A	Gallispira	Gallispira sp900543365		3004470	poxtA
MAG_522	Bacteroidota	Bacteroides	Bacteroides xylanisolvens		3000777	adeF
MAG_524	Bacteroidota	Bacteroides	Bacteroides nordii		3000777	adeF
MAG_525	Pseudomonadota	Haemophilus_D	Haemophilus_D parainfluenzae_R		3004446	Haemophilus influenzae PBP3 conferring resistance to beta-lactam antibiotics
MAG_525	Pseudomonadota	Haemophilus_D	Haemophilus_D parainfluenzae_R		3004597	Klebsiella pneumoniae KpnH
MAG_527	Bacillota	Streptococcus	Streptococcus sp002238115		3000025	patB
MAG_527	Bacillota	Streptococcus	Streptococcus sp002238115		3000024	patA
MAG_527	Bacillota	Streptococcus	Streptococcus sp002238115		3000822	pmrA
MAG_529	Pseudomonadota	Haemophilus_D	Haemophilus_D parainfluenzae_K		3004446	Haemophilus influenzae PBP3 conferring resistance to beta-lactam antibiotics
MAG_529	Pseudomonadota	Haemophilus_D	Haemophilus_D parainfluenzae_K		3004597	Klebsiella pneumoniae KpnH
MAG_531	Pseudomonadota	Haemophilus_D	Haemophilus_D parainfluenzae_R		3004597	Klebsiella pneumoniae KpnH
MAG_531	Pseudomonadota	Haemophilus_D	Haemophilus_D parainfluenzae_R		3004446	Haemophilus influenzae PBP3 conferring resistance to beta-lactam antibiotics
MAG_535	Bacteroidota	Alistipes	Alistipes excrementigallinarum		3000777	adeF
MAG_540	Bacillota_A	Eubacterium_F	Eubacterium_F sp003491505		3004470	poxtA
MAG_544	Bacillota	Streptococcus	Streptococcus sp900766505		3004032	tetA(46)
MAG_546	Pseudomonadota	Haemophilus_D	Haemophilus_D sp		3004597	Klebsiella pneumoniae KpnH
MAG_546	Pseudomonadota	Haemophilus_D	Haemophilus_D sp		3004446	Haemophilus influenzae PBP3 conferring resistance to beta-lactam antibiotics
MAG_549	Pseudomonadota	Haemophilus_A	Haemophilus_A paraphrohaemolyticus		3004446	Haemophilus influenzae PBP3 conferring resistance to beta-lactam antibiotics
MAG_550	Bacillota_A	Anaerostipes	Anaerostipes hominis		3002923	vanRD
MAG_551	Pseudomonadota	Citrobacter_A	Citrobacter_A sp019415335		3000263	marA
MAG_551	Pseudomonadota	Citrobacter_A	Citrobacter_A sp019415335		3004583	Klebsiella pneumoniae KpnF
MAG_551	Pseudomonadota	Citrobacter_A	Citrobacter_A sp019415335		3004580	Klebsiella pneumoniae KpnE
MAG_551	Pseudomonadota	Citrobacter_A	Citrobacter_A sp019415335		3003381	Escherichia coli soxR with mutation conferring antibiotic resistance
MAG_551	Pseudomonadota	Citrobacter_A	Citrobacter_A sp019415335		3003511	Escherichia coli soxS with mutation conferring antibiotic resistance
MAG_551	Pseudomonadota	Citrobacter_A	Citrobacter_A sp019415335		3001329	mdtG
MAG_551	Pseudomonadota	Citrobacter_A	Citrobacter_A sp019415335		3004612	Escherichia coli ampH beta-lactamase
MAG_551	Pseudomonadota	Citrobacter_A	Citrobacter_A sp019415335		3001214	mdtM
MAG_551	Pseudomonadota	Citrobacter_A	Citrobacter_A sp019415335		3003890	Escherichia coli UhpT with mutation conferring resistance to fosfomycin
MAG_551	Pseudomonadota	Citrobacter_A	Citrobacter_A sp019415335		3003922	oqxA
MAG_551	Pseudomonadota	Citrobacter_A	Citrobacter_A sp019415335		3000074	emrB
MAG_551	Pseudomonadota	Citrobacter_A	Citrobacter_A sp019415335		3000027	emrA
MAG_551	Pseudomonadota	Citrobacter_A	Citrobacter_A sp019415335		3000516	emrR
MAG_551	Pseudomonadota	Citrobacter_A	Citrobacter_A sp019415335		3000792	mdtA
MAG_551	Pseudomonadota	Citrobacter_A	Citrobacter_A sp019415335		3000793	mdtB
MAG_551	Pseudomonadota	Citrobacter_A	Citrobacter_A sp019415335		3000794	mdtC
MAG_551	Pseudomonadota	Citrobacter_A	Citrobacter_A sp019415335		3000828	baeR
MAG_551	Pseudomonadota	Citrobacter_A	Citrobacter_A sp019415335		3001328	Escherichia coli mdfA
MAG_551	Pseudomonadota	Citrobacter_A	Citrobacter_A sp019415335		3002986	bacA
MAG_551	Pseudomonadota	Citrobacter_A	Citrobacter_A sp019415335		3003950	msbA
MAG_551	Pseudomonadota	Citrobacter_A	Citrobacter_A sp019415335		3003577	ugd
MAG_551	Pseudomonadota	Citrobacter_A	Citrobacter_A sp019415335		3003578	PmrF
MAG_551	Pseudomonadota	Citrobacter_A	Citrobacter_A sp019415335		3003889	Escherichia coli GlpT with mutation conferring resistance to fosfomycin
MAG_551	Pseudomonadota	Citrobacter_A	Citrobacter_A sp019415335		3000676	H-NS
MAG_551	Pseudomonadota	Citrobacter_A	Citrobacter_A sp019415335		3000830	cpxA
MAG_551	Pseudomonadota	Citrobacter_A	Citrobacter_A sp019415335		3000518	CRP
MAG_551	Pseudomonadota	Citrobacter_A	Citrobacter_A sp019415335		3003841	kdpE
MAG_551	Pseudomonadota	Citrobacter_A	Citrobacter_A sp019415335		3000491	acrD
MAG_551	Pseudomonadota	Citrobacter_A	Citrobacter_A sp019415335		3003807	Escherichia coli acrR with mutation conferring multidrug antibiotic resistance
MAG_551	Pseudomonadota	Citrobacter_A	Citrobacter_A sp019415335		3004043	Escherichia coli acrA
MAG_551	Pseudomonadota	Citrobacter_A	Citrobacter_A sp019415335		3000216	acrB
MAG_551	Pseudomonadota	Citrobacter_A	Citrobacter_A sp019415335		3005069	rsmA
MAG_553	Bacillota	Staphylococcus	Staphylococcus aureus		3003776	Staphylococcus aureus murA with mutation conferring resistance to fosfomycin
MAG_553	Bacillota	Staphylococcus	Staphylococcus aureus		3003901	Staphylococcus aureus GlpT with mutation conferring resistance to fosfomycin
MAG_553	Bacillota	Staphylococcus	Staphylococcus aureus		3000026	mepA
MAG_553	Bacillota	Staphylococcus	Staphylococcus aureus		3000746	mepR
MAG_553	Bacillota	Staphylococcus	Staphylococcus aureus		3004572	Staphylococcus aureus LmrS
MAG_553	Bacillota	Staphylococcus	Staphylococcus aureus		3000815	mgrA
MAG_553	Bacillota	Staphylococcus	Staphylococcus aureus		3000565	tet(38)
MAG_553	Bacillota	Staphylococcus	Staphylococcus aureus		3004667	Staphylococcus aureus norA
MAG_553	Bacillota	Staphylococcus	Staphylococcus aureus		3000838	arlR
MAG_553	Bacillota	Staphylococcus	Staphylococcus aureus		3000839	arlS
MAG_554	Bacillota_A	Blautia_A	Blautia_A wexlerae		3002688	catS
MAG_554	Bacillota_A	Blautia_A	Blautia_A wexlerae		3000190	tetO
MAG_554	Bacillota_A	Blautia_A	Blautia_A wexlerae		3002867	dfrF
MAG_555	Bacillota	Streptococcus	Streptococcus parasanguinis_Q		3004032	tetA(46)
MAG_559	Desulfobacterota	Bilophila	Bilophila sp900550745		3000777	adeF
MAG_561	Bacillota_A	Ruminiclostridium_E	Ruminiclostridium_E sp003512525		3002926	vanRG
MAG_562	Bacillota_A	SFJ001	SFJ001 sp004555865		3002926	vanRG
MAG_564	Bacteroidota	Bacteroides	Bacteroides gallinarum		3000777	adeF
MAG_566	Bacillota_I	UBA6448	UBA6448 sp000437315		3003723	vanI
MAG_566	Bacillota_I	UBA6448	UBA6448 sp000437315		3004470	poxtA
MAG_567	Bacillota_I	CAG-1193	CAG-1193 sp900550145		3003723	vanI
MAG_573	Bacteroidota	Butyricimonas	Butyricimonas faecalis		3000777	adeF
MAG_574	Actinomycetota	Bifidobacterium	Bifidobacterium longum	B. longum MAG2	3004480	Bifidobacterium adolescentis rpoB mutants conferring resistance to rifampicin
MAG_579	Bacteroidota	Phocaeicola	Phocaeicola fibrisolvens		3000777	adeF
MAG_58	Bacillota_A	Blautia_A	Blautia_A acetigignens		3002926	vanRG
MAG_583	Bacteroidota	Bacteroides	Bacteroides salyersiae		3000777	adeF
MAG_583	Bacteroidota	Bacteroides	Bacteroides salyersiae		3000498	ErmF
MAG_583	Bacteroidota	Bacteroides	Bacteroides salyersiae		3001777	OXA-347
MAG_588	Pseudomonadota	Haemophilus_D	Haemophilus_D sp019423025		3004446	Haemophilus influenzae PBP3 conferring resistance to beta-lactam antibiotics
MAG_588	Pseudomonadota	Haemophilus_D	Haemophilus_D sp019423025		3004597	Klebsiella pneumoniae KpnH
MAG_590	Bacillota_A	Lacrimispora	Lacrimispora sp023437715		3004442	tet(W/N/W)
MAG_593	Bacteroidota	Bacteroides	Bacteroides xylanisolvens		3000777	adeF
MAG_595	Bacillota_A	UBA3402	UBA3402 sp003478355		3004442	tet(W/N/W)
MAG_598	Bacillota_C	Anaeroglobus	Anaeroglobus micronuciformis		3000777	adeF
MAG_604	Bacillota_A	PeH17	PeH17 sp000435055		3004442	tet(W/N/W)
MAG_606	Bacillota_A	Anaerostipes	Anaerostipes hadrus		3000190	tetO
MAG_606	Bacillota_A	Anaerostipes	Anaerostipes hadrus		3002867	dfrF
MAG_606	Bacillota_A	Anaerostipes	Anaerostipes hadrus		3002688	catS
MAG_606	Bacillota_A	Anaerostipes	Anaerostipes hadrus		3000375	ErmB
MAG_614	Bacteroidota	Phocaeicola	Phocaeicola dorei		3000498	ErmF
MAG_614	Bacteroidota	Phocaeicola	Phocaeicola dorei		3004659	Mef(En2)
MAG_614	Bacteroidota	Phocaeicola	Phocaeicola dorei		3003003	CfxA3
MAG_614	Bacteroidota	Phocaeicola	Phocaeicola dorei		3000191	tetQ
MAG_614	Bacteroidota	Phocaeicola	Phocaeicola dorei		3003002	CfxA2
MAG_614	Bacteroidota	Phocaeicola	Phocaeicola dorei		3004683	aadS
MAG_614	Bacteroidota	Phocaeicola	Phocaeicola dorei		3000205	tetX
MAG_614	Bacteroidota	Phocaeicola	Phocaeicola dorei		3005166	Tet(X1)
MAG_614	Bacteroidota	Phocaeicola	Phocaeicola dorei		3000777	adeF
MAG_615	Pseudomonadota	Enterobacter	Enterobacter hormaechei_B		3004612	Escherichia coli ampH beta-lactamase
MAG_615	Pseudomonadota	Enterobacter	Enterobacter hormaechei_B		3000793	mdtB
MAG_615	Pseudomonadota	Enterobacter	Enterobacter hormaechei_B		3000794	mdtC
MAG_615	Pseudomonadota	Enterobacter	Enterobacter hormaechei_B		3000828	baeR
MAG_615	Pseudomonadota	Enterobacter	Enterobacter hormaechei_B		3000216	acrB
MAG_615	Pseudomonadota	Enterobacter	Enterobacter hormaechei_B		3001830	ACT-7
MAG_615	Pseudomonadota	Enterobacter	Enterobacter hormaechei_B		3000516	emrR
MAG_615	Pseudomonadota	Enterobacter	Enterobacter hormaechei_B		3000074	emrB
MAG_615	Pseudomonadota	Enterobacter	Enterobacter hormaechei_B		3002804	FosA2
MAG_615	Pseudomonadota	Enterobacter	Enterobacter hormaechei_B		3004446	Haemophilus influenzae PBP3 conferring resistance to beta-lactam antibiotics
MAG_615	Pseudomonadota	Enterobacter	Enterobacter hormaechei_B		3003950	msbA
MAG_615	Pseudomonadota	Enterobacter	Enterobacter hormaechei_B		3001328	Escherichia coli mdfA
MAG_615	Pseudomonadota	Enterobacter	Enterobacter hormaechei_B		3000491	acrD
MAG_615	Pseudomonadota	Enterobacter	Enterobacter hormaechei_B		3000777	adeF
MAG_615	Pseudomonadota	Enterobacter	Enterobacter hormaechei_B		3003922	oqxA
MAG_615	Pseudomonadota	Enterobacter	Enterobacter hormaechei_B		3003890	Escherichia coli UhpT with mutation conferring resistance to fosfomycin
MAG_615	Pseudomonadota	Enterobacter	Enterobacter hormaechei_B		3002986	bacA
MAG_615	Pseudomonadota	Enterobacter	Enterobacter hormaechei_B		3003511	Escherichia coli soxS with mutation conferring antibiotic resistance
MAG_615	Pseudomonadota	Enterobacter	Enterobacter hormaechei_B		3000263	marA
MAG_615	Pseudomonadota	Enterobacter	Enterobacter hormaechei_B		3003378	Escherichia coli marR mutant conferring antibiotic resistance
MAG_615	Pseudomonadota	Enterobacter	Enterobacter hormaechei_B		3000518	CRP
MAG_615	Pseudomonadota	Enterobacter	Enterobacter hormaechei_B		3003578	PmrF
MAG_615	Pseudomonadota	Enterobacter	Enterobacter hormaechei_B		3004580	Klebsiella pneumoniae KpnE
MAG_615	Pseudomonadota	Enterobacter	Enterobacter hormaechei_B		3004583	Klebsiella pneumoniae KpnF
MAG_615	Pseudomonadota	Enterobacter	Enterobacter hormaechei_B		3005069	rsmA
MAG_615	Pseudomonadota	Enterobacter	Enterobacter hormaechei_B		3000823	ramA
MAG_615	Pseudomonadota	Enterobacter	Enterobacter hormaechei_B		3001838	ACT-17
MAG_615	Pseudomonadota	Enterobacter	Enterobacter hormaechei_B		3004611	Escherichia coli ampC1 beta-lactamase
MAG_617	Bacillota	Streptococcus	Streptococcus lactarius		3000186	tetM
MAG_618	Pseudomonadota	Klebsiella	Klebsiella quasipneumoniae		3004446	Haemophilus influenzae PBP3 conferring resistance to beta-lactam antibiotics
MAG_618	Pseudomonadota	Klebsiella	Klebsiella quasipneumoniae		3005059	LptD
MAG_618	Pseudomonadota	Klebsiella	Klebsiella quasipneumoniae		3000793	mdtB
MAG_618	Pseudomonadota	Klebsiella	Klebsiella quasipneumoniae		3000794	mdtC
MAG_618	Pseudomonadota	Klebsiella	Klebsiella quasipneumoniae		3000828	baeR
MAG_618	Pseudomonadota	Klebsiella	Klebsiella quasipneumoniae		3000518	CRP
MAG_618	Pseudomonadota	Klebsiella	Klebsiella quasipneumoniae		3004122	Klebsiella pneumoniae OmpK37
MAG_618	Pseudomonadota	Klebsiella	Klebsiella quasipneumoniae		3003511	Escherichia coli soxS with mutation conferring antibiotic resistance
MAG_618	Pseudomonadota	Klebsiella	Klebsiella quasipneumoniae		3003890	Escherichia coli UhpT with mutation conferring resistance to fosfomycin
MAG_618	Pseudomonadota	Klebsiella	Klebsiella quasipneumoniae		3003209	FosA5
MAG_618	Pseudomonadota	Klebsiella	Klebsiella quasipneumoniae		3005069	rsmA
MAG_618	Pseudomonadota	Klebsiella	Klebsiella quasipneumoniae		3004597	Klebsiella pneumoniae KpnH
MAG_618	Pseudomonadota	Klebsiella	Klebsiella quasipneumoniae		3004588	Klebsiella pneumoniae KpnG
MAG_618	Pseudomonadota	Klebsiella	Klebsiella quasipneumoniae		3000516	emrR
MAG_618	Pseudomonadota	Klebsiella	Klebsiella quasipneumoniae		3003923	oqxB
MAG_618	Pseudomonadota	Klebsiella	Klebsiella quasipneumoniae		3003922	oqxA
MAG_618	Pseudomonadota	Klebsiella	Klebsiella quasipneumoniae		3005047	eptB
MAG_618	Pseudomonadota	Klebsiella	Klebsiella quasipneumoniae		3003578	PmrF
MAG_618	Pseudomonadota	Klebsiella	Klebsiella quasipneumoniae		3005053	ArnT
MAG_618	Pseudomonadota	Klebsiella	Klebsiella quasipneumoniae		3000216	acrB
MAG_618	Pseudomonadota	Klebsiella	Klebsiella quasipneumoniae		3003373	Klebsiella pneumoniae acrR with mutation conferring multidrug antibiotic resistance
MAG_618	Pseudomonadota	Klebsiella	Klebsiella quasipneumoniae		3004612	Escherichia coli ampH beta-lactamase
MAG_618	Pseudomonadota	Klebsiella	Klebsiella quasipneumoniae		3005044	OmpA
MAG_618	Pseudomonadota	Klebsiella	Klebsiella quasipneumoniae		3003950	msbA
MAG_618	Pseudomonadota	Klebsiella	Klebsiella quasipneumoniae		3001328	Escherichia coli mdfA
MAG_618	Pseudomonadota	Klebsiella	Klebsiella quasipneumoniae		3000491	acrD
MAG_618	Pseudomonadota	Klebsiella	Klebsiella quasipneumoniae		3004580	Klebsiella pneumoniae KpnE
MAG_618	Pseudomonadota	Klebsiella	Klebsiella quasipneumoniae		3002419	OKP-A-2
MAG_618	Pseudomonadota	Klebsiella	Klebsiella quasipneumoniae		3004583	Klebsiella pneumoniae KpnF
MAG_618	Pseudomonadota	Klebsiella	Klebsiella quasipneumoniae		3003378	Escherichia coli marR mutant conferring antibiotic resistance
MAG_623	Bacillota_A	Blautia	Blautia sp000432195		3003723	vanI
MAG_623	Bacillota_A	Blautia	Blautia sp000432195		3004470	poxtA
MAG_626	Pseudomonadota	Haemophilus_D	Haemophilus_D parainfluenzae_R		3004446	Haemophilus influenzae PBP3 conferring resistance to beta-lactam antibiotics
MAG_626	Pseudomonadota	Haemophilus_D	Haemophilus_D parainfluenzae_R		3004597	Klebsiella pneumoniae KpnH
MAG_627	Bacteroidota	Parabacteroides	Parabacteroides merdae		3000777	adeF
MAG_627	Bacteroidota	Parabacteroides	Parabacteroides merdae		3000191	tetQ
MAG_627	Bacteroidota	Parabacteroides	Parabacteroides merdae		3003002	CfxA2
MAG_629	Pseudomonadota	Haemophilus_D	Haemophilus_D sp001815355		3004446	Haemophilus influenzae PBP3 conferring resistance to beta-lactam antibiotics
MAG_629	Pseudomonadota	Haemophilus_D	Haemophilus_D sp001815355		3000873	TEM-1
MAG_629	Pseudomonadota	Haemophilus_D	Haemophilus_D sp001815355		3004597	Klebsiella pneumoniae KpnH
MAG_630	Bacillota_A	Alitiscatomonas	Alitiscatomonas sp900066535		3004470	poxtA
MAG_633	Bacillota_A	Faeciplasma	Faeciplasma sp900553675		3003069	vanXYG
MAG_633	Bacillota_A	Faeciplasma	Faeciplasma sp900553675		3002926	vanRG
MAG_633	Bacillota_A	Faeciplasma	Faeciplasma sp900553675		3003723	vanI
MAG_637	Cyanobacteriota	Stercorousia	Stercorousia sp000437435		3000777	adeF
MAG_644	Bacillota_A	Limivivens	Limivivens faecihominis		3003723	vanI
MAG_648	Bacillota	Lactococcus	Lactococcus cremoris		3002882	lmrD
MAG_65	Bacillota_C	Megasphaera	Megasphaera elsdenii		3000777	adeF
MAG_651	Pseudomonadota	Haemophilus_D	Haemophilus_D sp		3004597	Klebsiella pneumoniae KpnH
MAG_654	Pseudomonadota	Haemophilus_D	Haemophilus_D parainfluenzae_T		3004597	Klebsiella pneumoniae KpnH
MAG_654	Pseudomonadota	Haemophilus_D	Haemophilus_D parainfluenzae_T		3004446	Haemophilus influenzae PBP3 conferring resistance to beta-lactam antibiotics
MAG_660	Bacteroidota	Phocaeicola	Phocaeicola coprophilus		3000777	adeF
MAG_664	Bacillota	Streptococcus	Streptococcus parasanguinis_I		3004032	tetA(46)
MAG_666	Pseudomonadota	Haemophilus_D	Haemophilus_D parainfluenzae_M		3004597	Klebsiella pneumoniae KpnH
MAG_666	Pseudomonadota	Haemophilus_D	Haemophilus_D parainfluenzae_M		3004446	Haemophilus influenzae PBP3 conferring resistance to beta-lactam antibiotics
MAG_668	Bacillota	Streptococcus	Streptococcus pasteurianus		3000190	tetO
MAG_67	Bacteroidota	Paramuribaculum	Paramuribaculum sp		3000777	adeF
MAG_676	Bacteroidota	Muribaculum	Muribaculum gordoncarteri		3000777	adeF
MAG_682	Bacillota_C	Anaeroglobus	Anaeroglobus massiliensis		3000777	adeF
MAG_685	Bacillota_A	Clostridium_E	Clostridium_E jeddahense		3003728	vanRI
MAG_692	Pseudomonadota	Klebsiella	Klebsiella grimontii		3004446	Haemophilus influenzae PBP3 conferring resistance to beta-lactam antibiotics
MAG_692	Pseudomonadota	Klebsiella	Klebsiella grimontii		3000516	emrR
MAG_692	Pseudomonadota	Klebsiella	Klebsiella grimontii		3004588	Klebsiella pneumoniae KpnG
MAG_692	Pseudomonadota	Klebsiella	Klebsiella grimontii		3000074	emrB
MAG_692	Pseudomonadota	Klebsiella	Klebsiella grimontii		3003209	FosA5
MAG_692	Pseudomonadota	Klebsiella	Klebsiella grimontii		3003890	Escherichia coli UhpT with mutation conferring resistance to fosfomycin
MAG_692	Pseudomonadota	Klebsiella	Klebsiella grimontii		3005069	rsmA
MAG_692	Pseudomonadota	Klebsiella	Klebsiella grimontii		3004612	Escherichia coli ampH beta-lactamase
MAG_692	Pseudomonadota	Klebsiella	Klebsiella grimontii		3003548	mdtN
MAG_692	Pseudomonadota	Klebsiella	Klebsiella grimontii		3000491	acrD
MAG_692	Pseudomonadota	Klebsiella	Klebsiella grimontii		3005053	ArnT
MAG_692	Pseudomonadota	Klebsiella	Klebsiella grimontii		3003578	PmrF
MAG_692	Pseudomonadota	Klebsiella	Klebsiella grimontii		3005047	eptB
MAG_692	Pseudomonadota	Klebsiella	Klebsiella grimontii		3000518	CRP
MAG_692	Pseudomonadota	Klebsiella	Klebsiella grimontii		3003306	Morganella morganii gyrB conferring resistance to fluoroquinolones
MAG_692	Pseudomonadota	Klebsiella	Klebsiella grimontii		3004580	Klebsiella pneumoniae KpnE
MAG_692	Pseudomonadota	Klebsiella	Klebsiella grimontii		3004583	Klebsiella pneumoniae KpnF
MAG_692	Pseudomonadota	Klebsiella	Klebsiella grimontii		3003950	msbA
MAG_692	Pseudomonadota	Klebsiella	Klebsiella grimontii		3000263	marA
MAG_692	Pseudomonadota	Klebsiella	Klebsiella grimontii		3003378	Escherichia coli marR mutant conferring antibiotic resistance
MAG_692	Pseudomonadota	Klebsiella	Klebsiella grimontii		3000828	baeR
MAG_692	Pseudomonadota	Klebsiella	Klebsiella grimontii		3000794	mdtC
MAG_692	Pseudomonadota	Klebsiella	Klebsiella grimontii		3000793	mdtB
MAG_692	Pseudomonadota	Klebsiella	Klebsiella grimontii		3000216	acrB
MAG_692	Pseudomonadota	Klebsiella	Klebsiella grimontii		3002414	OXY-6-2
MAG_692	Pseudomonadota	Klebsiella	Klebsiella grimontii		3003922	oqxA
MAG_692	Pseudomonadota	Klebsiella	Klebsiella grimontii		3003923	oqxB
MAG_692	Pseudomonadota	Klebsiella	Klebsiella grimontii		3002416	OXY-6-4
MAG_692	Pseudomonadota	Klebsiella	Klebsiella grimontii		3000777	adeF
MAG_693	Bacillota	Streptococcus	Streptococcus sp		3000190	tetO
MAG_694	Bacillota_A	Finegoldia	Finegoldia magna		3000186	tetM
MAG_695	Pseudomonadota	Haemophilus_D	Haemophilus_D parainfluenzae		3004446	Haemophilus influenzae PBP3 conferring resistance to beta-lactam antibiotics
MAG_706	Bacillota_A	Acetatifactor	Acetatifactor acetigignens		3000194	tetW
MAG_71	Bacteroidota	Bacteroides	Bacteroides ndongoniae		3000777	adeF
MAG_710	Bacillota_A	Parachristensenella	Parachristensenella sp		3003723	vanI
MAG_712	Bacillota_A	Eisenbergiella	Eisenbergiella porci		3004470	poxtA
MAG_72	Bacillota_A	Vescimonas	Vescimonas coprocola		3003069	vanXYG
MAG_720	Bacillota_A	Alitiscatomonas	Alitiscatomonas sp900066535		3004470	poxtA
MAG_721	Actinomycetota	Bifidobacterium	Bifidobacterium pullorum_B		3004480	Bifidobacterium adolescentis rpoB mutants conferring resistance to rifampicin
MAG_722	Bacillota_I	Faecalibacillus	Faecalibacillus faecis		3000186	tetM
MAG_723	Bacillota_A	Sarcina	Sarcina ventriculi		3004601	LnuP
MAG_726	Bacillota_A	Alitiscatomonas	Alitiscatomonas sp900066535		3004470	poxtA
MAG_729	Bacillota_A	Angelakisella	Angelakisella sp900547385		3004442	tet(W/N/W)
MAG_736	Bacillota	Streptococcus	Streptococcus sp		3000822	pmrA
MAG_736	Bacillota	Streptococcus	Streptococcus sp		3000025	patB
MAG_736	Bacillota	Streptococcus	Streptococcus sp		3000024	patA
MAG_739	Bacillota_I	CAG-313	CAG-313 sp000433035		3003723	vanI
MAG_743	Bacillota_A	UBA644	UBA644 sp900547165		3002686	catP
MAG_743	Bacillota_A	UBA644	UBA644 sp900547165		3003069	vanXYG
MAG_746	Bacteroidota	Bacteroides	Bacteroides finegoldii		3000777	adeF
MAG_748	Bacillota_I	Holdemanella	Holdemanella hominis		3002837	lnuC
MAG_750	Bacillota_A	Otoolea	Otoolea fessa		3004470	poxtA
MAG_752	Bacillota_A	Hominiventricola	Hominiventricola sp018223365		3000375	ErmB
MAG_755	Bacteroidota	Alistipes	Alistipes senegalensis		3000777	adeF
MAG_768	Bacillota_A	Blautia	Blautia celeris		3003070	vanXD
MAG_768	Bacillota_A	Blautia	Blautia celeris		3000005	vanD
MAG_768	Bacillota_A	Blautia	Blautia celeris		3002944	vanHD
MAG_768	Bacillota_A	Blautia	Blautia celeris		3002923	vanRD
MAG_768	Bacillota_A	Blautia	Blautia celeris		3004442	tet(W/N/W)
MAG_769	Bacillota_A	Faecalimonas	Faecalimonas sp000209385		3003723	vanI
MAG_77	Bacillota_A	Pseudoflavonifractor	Pseudoflavonifractor faecis		3003723	vanI
MAG_771	Bacteroidota	Bacteroides	Bacteroides eggerthii		3000777	adeF
MAG_771	Bacteroidota	Bacteroides	Bacteroides eggerthii		3004659	Mef(En2)
MAG_771	Bacteroidota	Bacteroides	Bacteroides eggerthii		3003002	CfxA2
MAG_776	Bacteroidota	Bacteroides	Bacteroides faecis		3000777	adeF
MAG_793	Bacillota_A	Hominibacterium	Hominibacterium sp		3004470	poxtA
MAG_801	Bacillota_A	Hominimerdicola	Hominimerdicola aceti		3003069	vanXYG
MAG_801	Bacillota_A	Hominimerdicola	Hominimerdicola aceti		3003723	vanI
MAG_801	Bacillota_A	Hominimerdicola	Hominimerdicola aceti		3002965	vanWG
MAG_801	Bacillota_A	Hominimerdicola	Hominimerdicola aceti		3002926	vanRG
MAG_810	Bacteroidota	Barnesiella	Barnesiella intestinihominis		3000522	ErmG
MAG_810	Bacteroidota	Barnesiella	Barnesiella intestinihominis		3004659	Mef(En2)
MAG_810	Bacteroidota	Barnesiella	Barnesiella intestinihominis		3000777	adeF
MAG_813	Spirochaetota	Brachyspira	Brachyspira aalborgi		3005346	DfrA34
MAG_814	Pseudomonadota	Parasutterella	Parasutterella sp900552195		3000777	adeF
MAG_817	Bacillota	Enterococcus_C	Enterococcus_C dispar		3003948	efrA
MAG_820	Bacillota_A		sp		3003723	vanI
MAG_823	Bacillota_A	CAG-882	CAG-882 sp003486385		3004470	poxtA
MAG_823	Bacillota_A	CAG-882	CAG-882 sp003486385		3003723	vanI
MAG_824	Bacteroidota	Alistipes	Alistipes finegoldii		3003002	CfxA2
MAG_824	Bacteroidota	Alistipes	Alistipes finegoldii		3000777	adeF
MAG_826	Verrucomicrobiota	Akkermansia	Akkermansia muciniphila		3000777	adeF
MAG_836	Bacillota_C	Phascolarctobacterium	Phascolarctobacterium faecium		3000777	adeF
MAG_836	Bacillota_C	Phascolarctobacterium	Phascolarctobacterium faecium		3000194	tetW
MAG_836	Bacillota_C	Phascolarctobacterium	Phascolarctobacterium faecium		3000676	H-NS
MAG_837	Bacillota_A	UMGS1591	UMGS1591 sp905198295		3003723	vanI
MAG_838	Bacillota	Streptococcus	Streptococcus peroris		3000025	patB
MAG_838	Bacillota	Streptococcus	Streptococcus peroris		3000024	patA
MAG_842	Pseudomonadota	Haemophilus_D	Haemophilus_D sp001811025		3004597	Klebsiella pneumoniae KpnH
MAG_842	Pseudomonadota	Haemophilus_D	Haemophilus_D sp001811025		3004446	Haemophilus influenzae PBP3 conferring resistance to beta-lactam antibiotics
MAG_849	Pseudomonadota	Enterobacter	Enterobacter hoffmannii		3003922	oqxA
MAG_849	Pseudomonadota	Enterobacter	Enterobacter hoffmannii		3003923	oqxB
MAG_849	Pseudomonadota	Enterobacter	Enterobacter hoffmannii		3000518	CRP
MAG_849	Pseudomonadota	Enterobacter	Enterobacter hoffmannii		3004446	Haemophilus influenzae PBP3 conferring resistance to beta-lactam antibiotics
MAG_849	Pseudomonadota	Enterobacter	Enterobacter hoffmannii		3000793	mdtB
MAG_849	Pseudomonadota	Enterobacter	Enterobacter hoffmannii		3000794	mdtC
MAG_849	Pseudomonadota	Enterobacter	Enterobacter hoffmannii		3000828	baeR
MAG_849	Pseudomonadota	Enterobacter	Enterobacter hoffmannii		3002804	FosA2
MAG_849	Pseudomonadota	Enterobacter	Enterobacter hoffmannii		3001828	ACT-23
MAG_849	Pseudomonadota	Enterobacter	Enterobacter hoffmannii		3001328	Escherichia coli mdfA
MAG_849	Pseudomonadota	Enterobacter	Enterobacter hoffmannii		3003890	Escherichia coli UhpT with mutation conferring resistance to fosfomycin
MAG_849	Pseudomonadota	Enterobacter	Enterobacter hoffmannii		3004580	Klebsiella pneumoniae KpnE
MAG_849	Pseudomonadota	Enterobacter	Enterobacter hoffmannii		3004583	Klebsiella pneumoniae KpnF
MAG_849	Pseudomonadota	Enterobacter	Enterobacter hoffmannii		3004612	Escherichia coli ampH beta-lactamase
MAG_849	Pseudomonadota	Enterobacter	Enterobacter hoffmannii		3002986	bacA
MAG_849	Pseudomonadota	Enterobacter	Enterobacter hoffmannii		3000263	marA
MAG_849	Pseudomonadota	Enterobacter	Enterobacter hoffmannii		3003378	Escherichia coli marR mutant conferring antibiotic resistance
MAG_849	Pseudomonadota	Enterobacter	Enterobacter hoffmannii		3000777	adeF
MAG_849	Pseudomonadota	Enterobacter	Enterobacter hoffmannii		3000216	acrB
MAG_849	Pseudomonadota	Enterobacter	Enterobacter hoffmannii		3000823	ramA
MAG_849	Pseudomonadota	Enterobacter	Enterobacter hoffmannii		3003511	Escherichia coli soxS with mutation conferring antibiotic resistance
MAG_849	Pseudomonadota	Enterobacter	Enterobacter hoffmannii		3000516	emrR
MAG_849	Pseudomonadota	Enterobacter	Enterobacter hoffmannii		3000074	emrB
MAG_849	Pseudomonadota	Enterobacter	Enterobacter hoffmannii		3003950	msbA
MAG_849	Pseudomonadota	Enterobacter	Enterobacter hoffmannii		3005069	rsmA
MAG_849	Pseudomonadota	Enterobacter	Enterobacter hoffmannii		3000491	acrD
MAG_849	Pseudomonadota	Enterobacter	Enterobacter hoffmannii		3004684	MCR-9.1
MAG_849	Pseudomonadota	Enterobacter	Enterobacter hoffmannii		3001839	ACT-18
MAG_849	Pseudomonadota	Enterobacter	Enterobacter hoffmannii		3003171	ACT-36
MAG_85	Bacteroidota	Phocaeicola	Phocaeicola vulgatus		3002999	CblA-1
MAG_85	Bacteroidota	Phocaeicola	Phocaeicola vulgatus		3003002	CfxA2
MAG_85	Bacteroidota	Phocaeicola	Phocaeicola vulgatus		3000191	tetQ
MAG_85	Bacteroidota	Phocaeicola	Phocaeicola vulgatus		3004659	Mef(En2)
MAG_85	Bacteroidota	Phocaeicola	Phocaeicola vulgatus		3000777	adeF
MAG_850	Bacillota_C	Phascolarctobacterium	Phascolarctobacterium sp900545535		3000194	tetW
MAG_856	Bacillota_I	Clostridium_AQ	Clostridium_AQ innocuum		3000186	tetM
MAG_860	Pseudomonadota	Haemophilus_D	Haemophilus_D sp014931275		3004597	Klebsiella pneumoniae KpnH
MAG_863	Actinomycetota	Bifidobacterium	Bifidobacterium sp		3004480	Bifidobacterium adolescentis rpoB mutants conferring resistance to rifampicin
MAG_868	Bacillota	Lactococcus	Lactococcus lactis		3002882	lmrD
MAG_870	Bacillota_A	Eubacterium_R	Eubacterium_R sp900539425		3002837	lnuC
MAG_874	Bacillota_A	CAG-274	CAG-274 sp900545305		3004470	poxtA
MAG_876	Bacillota	Streptococcus	Streptococcus parasanguinis_D		3004032	tetA(46)
MAG_877	Bacteroidota	Prevotella	Prevotella histicola		3003002	CfxA2
MAG_879	Bacillota	Enterococcus_B	Enterococcus_B durans		3003948	efrA
MAG_879	Bacillota	Enterococcus_B	Enterococcus_B durans		3002590	AAC(6')-Iih
MAG_88	Bacillota_A	Alitiscatomonas	Alitiscatomonas sp900066535		3004470	poxtA
MAG_887	Bacillota_A	CAG-103	CAG-103 sp900757655		3002926	vanRG
MAG_887	Bacillota_A	CAG-103	CAG-103 sp900757655		3002965	vanWG
MAG_887	Bacillota_A	CAG-103	CAG-103 sp900757655		3003723	vanI
MAG_887	Bacillota_A	CAG-103	CAG-103 sp900757655		3003069	vanXYG
MAG_89	Bacillota	Enterococcus	Enterococcus faecalis		3000186	tetM
MAG_89	Bacillota	Enterococcus	Enterococcus faecalis		3000192	tetS
MAG_89	Bacillota	Enterococcus	Enterococcus faecalis		3000375	ErmB
MAG_89	Bacillota	Enterococcus	Enterococcus faecalis		3000179	tet(L)
MAG_89	Bacillota	Enterococcus	Enterococcus faecalis		3003948	efrA
MAG_89	Bacillota	Enterococcus	Enterococcus faecalis		3000300	lsaA
MAG_89	Bacillota	Enterococcus	Enterococcus faecalis		3002875	dfrE
MAG_89	Bacillota	Enterococcus	Enterococcus faecalis		3003551	emeA
MAG_896	Pseudomonadota	Mesosutterella	Mesosutterella massiliensis		3004442	tet(W/N/W)
MAG_90	Pseudomonadota	Haemophilus	Haemophilus haemolyticus_K		3004446	Haemophilus influenzae PBP3 conferring resistance to beta-lactam antibiotics
MAG_90	Pseudomonadota	Haemophilus	Haemophilus haemolyticus_K		3004597	Klebsiella pneumoniae KpnH
MAG_908	Bacillota_A	Lachnospira	Lachnospira hominis		3000375	ErmB
MAG_908	Bacillota_A	Lachnospira	Lachnospira hominis		3002867	dfrF
MAG_909	Bacteroidota	Parabacteroides	Parabacteroides sp900548175		3000777	adeF
MAG_91	Bacillota	Streptococcus	Streptococcus caecimuris		3004032	tetA(46)
MAG_919	Bacillota_A	Vescimonas	Vescimonas sp000435975		3004442	tet(W/N/W)
MAG_92	Pseudomonadota	Klebsiella	Klebsiella aerogenes		3003511	Escherichia coli soxS with mutation conferring antibiotic resistance
MAG_92	Pseudomonadota	Klebsiella	Klebsiella aerogenes		3005069	rsmA
MAG_92	Pseudomonadota	Klebsiella	Klebsiella aerogenes		3004597	Klebsiella pneumoniae KpnH
MAG_92	Pseudomonadota	Klebsiella	Klebsiella aerogenes		3004588	Klebsiella pneumoniae KpnG
MAG_92	Pseudomonadota	Klebsiella	Klebsiella aerogenes		3000516	emrR
MAG_92	Pseudomonadota	Klebsiella	Klebsiella aerogenes		3000793	mdtB
MAG_92	Pseudomonadota	Klebsiella	Klebsiella aerogenes		3000794	mdtC
MAG_92	Pseudomonadota	Klebsiella	Klebsiella aerogenes		3000828	baeR
MAG_92	Pseudomonadota	Klebsiella	Klebsiella aerogenes		3003890	Escherichia coli UhpT with mutation conferring resistance to fosfomycin
MAG_92	Pseudomonadota	Klebsiella	Klebsiella aerogenes		3003209	FosA5
MAG_92	Pseudomonadota	Klebsiella	Klebsiella aerogenes		3005047	eptB
MAG_92	Pseudomonadota	Klebsiella	Klebsiella aerogenes		3003578	PmrF
MAG_92	Pseudomonadota	Klebsiella	Klebsiella aerogenes		3005053	ArnT
MAG_92	Pseudomonadota	Klebsiella	Klebsiella aerogenes		3000518	CRP
MAG_92	Pseudomonadota	Klebsiella	Klebsiella aerogenes		3003922	oqxA
MAG_92	Pseudomonadota	Klebsiella	Klebsiella aerogenes		3003923	oqxB
MAG_92	Pseudomonadota	Klebsiella	Klebsiella aerogenes		3003950	msbA
MAG_92	Pseudomonadota	Klebsiella	Klebsiella aerogenes		3004580	Klebsiella pneumoniae KpnE
MAG_92	Pseudomonadota	Klebsiella	Klebsiella aerogenes		3004583	Klebsiella pneumoniae KpnF
MAG_92	Pseudomonadota	Klebsiella	Klebsiella aerogenes		3004446	Haemophilus influenzae PBP3 conferring resistance to beta-lactam antibiotics
MAG_92	Pseudomonadota	Klebsiella	Klebsiella aerogenes		3005059	LptD
MAG_92	Pseudomonadota	Klebsiella	Klebsiella aerogenes		3000777	adeF
MAG_92	Pseudomonadota	Klebsiella	Klebsiella aerogenes		3000263	marA
MAG_92	Pseudomonadota	Klebsiella	Klebsiella aerogenes		3003378	Escherichia coli marR mutant conferring antibiotic resistance
MAG_92	Pseudomonadota	Klebsiella	Klebsiella aerogenes		3000491	acrD
MAG_92	Pseudomonadota	Klebsiella	Klebsiella aerogenes		3004612	Escherichia coli ampH beta-lactamase
MAG_92	Pseudomonadota	Klebsiella	Klebsiella aerogenes		3003652	CMY-132
MAG_92	Pseudomonadota	Klebsiella	Klebsiella aerogenes		3000216	acrB
MAG_924	Bacteroidota	Gallibacteroides	Gallibacteroides sp949300615		3000777	adeF
MAG_929	Bacteroidota	Odoribacter	Odoribacter massiliensis		3000777	adeF
MAG_93	Verrucomicrobiota	UBA11452	UBA11452 sp003526375		3000777	adeF
MAG_934	Bacteroidota	Prevotella	Prevotella rara		3000777	adeF
MAG_935	Bacteroidota	Phocaeicola	Phocaeicola plebeius_A		3000777	adeF
MAG_94	Bacillota_A	Hominimerdicola	Hominimerdicola aceti		3004454	Campylobacter coli chloramphenicol acetyltransferase
MAG_941	Pseudomonadota	Citrobacter_A	Citrobacter_A amalonaticus		3004583	Klebsiella pneumoniae KpnF
MAG_941	Pseudomonadota	Citrobacter_A	Citrobacter_A amalonaticus		3004580	Klebsiella pneumoniae KpnE
MAG_941	Pseudomonadota	Citrobacter_A	Citrobacter_A amalonaticus		3001329	mdtG
MAG_941	Pseudomonadota	Citrobacter_A	Citrobacter_A amalonaticus		3003890	Escherichia coli UhpT with mutation conferring resistance to fosfomycin
MAG_941	Pseudomonadota	Citrobacter_A	Citrobacter_A amalonaticus		3002986	bacA
MAG_941	Pseudomonadota	Citrobacter_A	Citrobacter_A amalonaticus		3004446	Haemophilus influenzae PBP3 conferring resistance to beta-lactam antibiotics
MAG_941	Pseudomonadota	Citrobacter_A	Citrobacter_A amalonaticus		3003922	oqxA
MAG_941	Pseudomonadota	Citrobacter_A	Citrobacter_A amalonaticus		3000777	adeF
MAG_941	Pseudomonadota	Citrobacter_A	Citrobacter_A amalonaticus		3000676	H-NS
MAG_941	Pseudomonadota	Citrobacter_A	Citrobacter_A amalonaticus		3000828	baeR
MAG_941	Pseudomonadota	Citrobacter_A	Citrobacter_A amalonaticus		3000794	mdtC
MAG_941	Pseudomonadota	Citrobacter_A	Citrobacter_A amalonaticus		3000793	mdtB
MAG_941	Pseudomonadota	Citrobacter_A	Citrobacter_A amalonaticus		3000792	mdtA
MAG_941	Pseudomonadota	Citrobacter_A	Citrobacter_A amalonaticus		3003578	PmrF
MAG_941	Pseudomonadota	Citrobacter_A	Citrobacter_A amalonaticus		3003889	Escherichia coli GlpT with mutation conferring resistance to fosfomycin
MAG_941	Pseudomonadota	Citrobacter_A	Citrobacter_A amalonaticus		3000491	acrD
MAG_941	Pseudomonadota	Citrobacter_A	Citrobacter_A amalonaticus		3003577	ugd
MAG_941	Pseudomonadota	Citrobacter_A	Citrobacter_A amalonaticus		3004612	Escherichia coli ampH beta-lactamase
MAG_941	Pseudomonadota	Citrobacter_A	Citrobacter_A amalonaticus		3001214	mdtM
MAG_941	Pseudomonadota	Citrobacter_A	Citrobacter_A amalonaticus		3000518	CRP
MAG_941	Pseudomonadota	Citrobacter_A	Citrobacter_A amalonaticus		3001328	Escherichia coli mdfA
MAG_941	Pseudomonadota	Citrobacter_A	Citrobacter_A amalonaticus		3000830	cpxA
MAG_941	Pseudomonadota	Citrobacter_A	Citrobacter_A amalonaticus		3003841	kdpE
MAG_941	Pseudomonadota	Citrobacter_A	Citrobacter_A amalonaticus		3000263	marA
MAG_941	Pseudomonadota	Citrobacter_A	Citrobacter_A amalonaticus		3003378	Escherichia coli marR mutant conferring antibiotic resistance
MAG_941	Pseudomonadota	Citrobacter_A	Citrobacter_A amalonaticus		3004043	Escherichia coli acrA
MAG_941	Pseudomonadota	Citrobacter_A	Citrobacter_A amalonaticus		3003807	Escherichia coli acrR with mutation conferring multidrug antibiotic resistance
MAG_941	Pseudomonadota	Citrobacter_A	Citrobacter_A amalonaticus		3003950	msbA
MAG_941	Pseudomonadota	Citrobacter_A	Citrobacter_A amalonaticus		3003511	Escherichia coli soxS with mutation conferring antibiotic resistance
MAG_941	Pseudomonadota	Citrobacter_A	Citrobacter_A amalonaticus		3003381	Escherichia coli soxR with mutation conferring antibiotic resistance
MAG_942	Pseudomonadota	Citrobacter	Citrobacter braakii		3003511	Escherichia coli soxS with mutation conferring antibiotic resistance
MAG_942	Pseudomonadota	Citrobacter	Citrobacter braakii		3002083	CMY-70
MAG_942	Pseudomonadota	Citrobacter	Citrobacter braakii		3003950	msbA
MAG_942	Pseudomonadota	Citrobacter	Citrobacter braakii		3005069	rsmA
MAG_942	Pseudomonadota	Citrobacter	Citrobacter braakii		3001214	mdtM
MAG_942	Pseudomonadota	Citrobacter	Citrobacter braakii		3000491	acrD
MAG_942	Pseudomonadota	Citrobacter	Citrobacter braakii		3001329	mdtG
MAG_942	Pseudomonadota	Citrobacter	Citrobacter braakii		3003890	Escherichia coli UhpT with mutation conferring resistance to fosfomycin
MAG_942	Pseudomonadota	Citrobacter	Citrobacter braakii		3004612	Escherichia coli ampH beta-lactamase
MAG_942	Pseudomonadota	Citrobacter	Citrobacter braakii		3004583	Klebsiella pneumoniae KpnF
MAG_942	Pseudomonadota	Citrobacter	Citrobacter braakii		3004580	Klebsiella pneumoniae KpnE
MAG_942	Pseudomonadota	Citrobacter	Citrobacter braakii		3003378	Escherichia coli marR mutant conferring antibiotic resistance
MAG_942	Pseudomonadota	Citrobacter	Citrobacter braakii		3000263	marA
MAG_942	Pseudomonadota	Citrobacter	Citrobacter braakii		3000516	emrR
MAG_942	Pseudomonadota	Citrobacter	Citrobacter braakii		3000027	emrA
MAG_942	Pseudomonadota	Citrobacter	Citrobacter braakii		3000074	emrB
MAG_942	Pseudomonadota	Citrobacter	Citrobacter braakii		3000828	baeR
MAG_942	Pseudomonadota	Citrobacter	Citrobacter braakii		3000794	mdtC
MAG_942	Pseudomonadota	Citrobacter	Citrobacter braakii		3000793	mdtB
MAG_942	Pseudomonadota	Citrobacter	Citrobacter braakii		3003578	PmrF
MAG_942	Pseudomonadota	Citrobacter	Citrobacter braakii		3003889	Escherichia coli GlpT with mutation conferring resistance to fosfomycin
MAG_942	Pseudomonadota	Citrobacter	Citrobacter braakii		3000777	adeF
MAG_942	Pseudomonadota	Citrobacter	Citrobacter braakii		3000518	CRP
MAG_942	Pseudomonadota	Citrobacter	Citrobacter braakii		3002986	bacA
MAG_942	Pseudomonadota	Citrobacter	Citrobacter braakii		3003841	kdpE
MAG_942	Pseudomonadota	Citrobacter	Citrobacter braakii		3001328	Escherichia coli mdfA
MAG_942	Pseudomonadota	Citrobacter	Citrobacter braakii		3000216	acrB
MAG_942	Pseudomonadota	Citrobacter	Citrobacter braakii		3004043	Escherichia coli acrA
MAG_942	Pseudomonadota	Citrobacter	Citrobacter braakii		3004446	Haemophilus influenzae PBP3 conferring resistance to beta-lactam antibiotics
MAG_942	Pseudomonadota	Citrobacter	Citrobacter braakii		3000830	cpxA
MAG_942	Pseudomonadota	Citrobacter	Citrobacter braakii		3002724	QnrB10
MAG_943	Pseudomonadota	Hafnia	Hafnia paralvei		3003950	msbA
MAG_943	Pseudomonadota	Hafnia	Hafnia paralvei		3004446	Haemophilus influenzae PBP3 conferring resistance to beta-lactam antibiotics
MAG_943	Pseudomonadota	Hafnia	Hafnia paralvei		3005069	rsmA
MAG_943	Pseudomonadota	Hafnia	Hafnia paralvei		3004583	Klebsiella pneumoniae KpnF
MAG_943	Pseudomonadota	Hafnia	Hafnia paralvei		3004580	Klebsiella pneumoniae KpnE
MAG_943	Pseudomonadota	Hafnia	Hafnia paralvei		3001819	ACC-5
MAG_943	Pseudomonadota	Hafnia	Hafnia paralvei		3000518	CRP
MAG_943	Pseudomonadota	Hafnia	Hafnia paralvei		3004612	Escherichia coli ampH beta-lactamase
MAG_943	Pseudomonadota	Hafnia	Hafnia paralvei		3000777	adeF
MAG_943	Pseudomonadota	Hafnia	Hafnia paralvei		3004597	Klebsiella pneumoniae KpnH
MAG_945	Bacillota_A	Clostridium_E	Clostridium_E jeddahense		3003728	vanRI
MAG_947	Pseudomonadota	Haemophilus_D	Haemophilus_D sp		3004597	Klebsiella pneumoniae KpnH
MAG_949	Bacteroidota	Bacteroides	Bacteroides uniformis		3000777	adeF
MAG_949	Bacteroidota	Bacteroides	Bacteroides uniformis		3002999	CblA-1
MAG_95	Bacillota_A	Fimivicinus	Fimivicinus sp900544715		3004442	tet(W/N/W)
MAG_950	Bacillota	Streptococcus	Streptococcus parasanguinis_Q		3004032	tetA(46)
MAG_951	Bacillota_A	Ruminiclostridium_E	Ruminiclostridium_E siraeum		3002926	vanRG
MAG_956	Bacillota_A	CAG-882	CAG-882 sp003486385		3003723	vanI
MAG_957	Pseudomonadota	CAJLXD01	CAJLXD01 sp902494875		3000777	adeF
MAG_958	Cyanobacteriota	Scatousia	Scatousia sp900554385		3000777	adeF
MAG_96	Bacillota_A	Intestinimonas	Intestinimonas butyriciproducens		3003723	vanI
MAG_96	Bacillota_A	Intestinimonas	Intestinimonas butyriciproducens		3004442	tet(W/N/W)
MAG_963	Bacteroidota	Coprobacter	Coprobacter fastidiosus		3000777	adeF
MAG_967	Pseudomonadota	Comamonas	Comamonas kerstersii		3000777	adeF
MAG_969	Bacillota_A	Evtepia	Evtepia excrementipullorum		3000567	tet(40)
MAG_970	Bacteroidota	Parabacteroides	Parabacteroides goldsteinii		3000777	adeF
MAG_971	Pseudomonadota	Haemophilus_D	Haemophilus_D sp902481695		3004597	Klebsiella pneumoniae KpnH
MAG_971	Pseudomonadota	Haemophilus_D	Haemophilus_D sp902481695		3004446	Haemophilus influenzae PBP3 conferring resistance to beta-lactam antibiotics
MAG_973	Actinomycetota	Bifidobacterium	Bifidobacterium longum	B. longum MAG3	3004480	Bifidobacterium adolescentis rpoB mutants conferring resistance to rifampicin
MAG_973	Actinomycetota	Bifidobacterium	Bifidobacterium longum	B. longum MAG3	3000165	tet(A)
MAG_973	Actinomycetota	Bifidobacterium	Bifidobacterium longum	B. longum MAG3	3000194	tetW
MAG_973	Actinomycetota	Bifidobacterium	Bifidobacterium longum	B. longum MAG3	3003395	Mycobacterium tuberculosis rpsL mutations conferring resistance to Streptomycin
MAG_973	Actinomycetota	Bifidobacterium	Bifidobacterium longum	B. longum MAG3	3002867	dfrF
MAG_974	Bacillota	Staphylococcus	Staphylococcus epidermidis		3002865	dfrC
MAG_974	Bacillota	Staphylococcus	Staphylococcus epidermidis		3000815	mgrA
MAG_974	Bacillota	Staphylococcus	Staphylococcus epidermidis		3000391	norA
MAG_974	Bacillota	Staphylococcus	Staphylococcus epidermidis		3000621	PC1 beta-lactamase (blaZ)
MAG_977	Bacillota_A	Angelakisella	Angelakisella sp004557855		3004442	tet(W/N/W)
[truncated: 5 more rows]
