# Supplementary material for: Temporal dynamics and microbial interactions shaping the gut resistome in early infancy
Source: Nat Commun. 2025 Aug 30;16:8139. doi: 10.1038/s41467-025-63401-6 (PMC12398494; doi:10.1038/s41467-025-63401-6)
Supplement: Supplementary file 5 — Supplementary Data 3 [file 41467_2025_63401_MOESM5_ESM.xlsx]

## Sheet: Sheet1
Supplementary Data 3: List of virulence genes per MAG based on the VFDB database
MAG	Phylum	Genus	Species	Virulence genes
MAG_89	Bacillota	Enterococcus	Enterococcus faecalis	EF3023
MAG_89	Bacillota	Enterococcus	Enterococcus faecalis	bopD
MAG_89	Bacillota	Enterococcus	Enterococcus faecalis	cpsA
MAG_89	Bacillota	Enterococcus	Enterococcus faecalis	cpsB
MAG_89	Bacillota	Enterococcus	Enterococcus faecalis	cpsC
MAG_89	Bacillota	Enterococcus	Enterococcus faecalis	cpsD
MAG_89	Bacillota	Enterococcus	Enterococcus faecalis	cpsE
MAG_89	Bacillota	Enterococcus	Enterococcus faecalis	cpsF
MAG_89	Bacillota	Enterococcus	Enterococcus faecalis	cpsG
MAG_89	Bacillota	Enterococcus	Enterococcus faecalis	cpsH
MAG_89	Bacillota	Enterococcus	Enterococcus faecalis	cpsI
MAG_89	Bacillota	Enterococcus	Enterococcus faecalis	cpsJ
MAG_89	Bacillota	Enterococcus	Enterococcus faecalis	cpsK
MAG_89	Bacillota	Enterococcus	Enterococcus faecalis	ebpA
MAG_89	Bacillota	Enterococcus	Enterococcus faecalis	ebpB
MAG_89	Bacillota	Enterococcus	Enterococcus faecalis	ebpC
MAG_89	Bacillota	Enterococcus	Enterococcus faecalis	efaA
MAG_89	Bacillota	Enterococcus	Enterococcus faecalis	fsrA
MAG_89	Bacillota	Enterococcus	Enterococcus faecalis	fsrB
MAG_89	Bacillota	Enterococcus	Enterococcus faecalis	fsrC
MAG_89	Bacillota	Enterococcus	Enterococcus faecalis	fss1
MAG_89	Bacillota	Enterococcus	Enterococcus faecalis	fss2
MAG_89	Bacillota	Enterococcus	Enterococcus faecalis	gelE
MAG_89	Bacillota	Enterococcus	Enterococcus faecalis	sprE
MAG_89	Bacillota	Enterococcus	Enterococcus faecalis	srtC
MAG_90	Pseudomonadota	Haemophilus	Haemophilus haemolyticus_K	galE
MAG_90	Pseudomonadota	Haemophilus	Haemophilus haemolyticus_K	galU
MAG_90	Pseudomonadota	Haemophilus	Haemophilus haemolyticus_K	gmhA.lpcA
MAG_90	Pseudomonadota	Haemophilus	Haemophilus haemolyticus_K	hitC
MAG_90	Pseudomonadota	Haemophilus	Haemophilus haemolyticus_K	htrB
MAG_90	Pseudomonadota	Haemophilus	Haemophilus haemolyticus_K	kdsA
MAG_90	Pseudomonadota	Haemophilus	Haemophilus haemolyticus_K	kdsB
MAG_90	Pseudomonadota	Haemophilus	Haemophilus haemolyticus_K	lgtF
MAG_90	Pseudomonadota	Haemophilus	Haemophilus haemolyticus_K	lpt6
MAG_90	Pseudomonadota	Haemophilus	Haemophilus haemolyticus_K	lpxA
MAG_90	Pseudomonadota	Haemophilus	Haemophilus haemolyticus_K	lpxB
MAG_90	Pseudomonadota	Haemophilus	Haemophilus haemolyticus_K	lpxC
MAG_90	Pseudomonadota	Haemophilus	Haemophilus haemolyticus_K	lpxD
MAG_90	Pseudomonadota	Haemophilus	Haemophilus haemolyticus_K	lpxK
MAG_90	Pseudomonadota	Haemophilus	Haemophilus haemolyticus_K	lsgB
MAG_90	Pseudomonadota	Haemophilus	Haemophilus haemolyticus_K	lsgC
MAG_90	Pseudomonadota	Haemophilus	Haemophilus haemolyticus_K	lsgD
MAG_90	Pseudomonadota	Haemophilus	Haemophilus haemolyticus_K	lsgE
MAG_90	Pseudomonadota	Haemophilus	Haemophilus haemolyticus_K	lsgF
MAG_90	Pseudomonadota	Haemophilus	Haemophilus haemolyticus_K	msbA
MAG_90	Pseudomonadota	Haemophilus	Haemophilus haemolyticus_K	msbB
MAG_90	Pseudomonadota	Haemophilus	Haemophilus haemolyticus_K	neuA
MAG_90	Pseudomonadota	Haemophilus	Haemophilus haemolyticus_K	ompP5
MAG_90	Pseudomonadota	Haemophilus	Haemophilus haemolyticus_K	rfaD
MAG_90	Pseudomonadota	Haemophilus	Haemophilus haemolyticus_K	rfaE
MAG_90	Pseudomonadota	Haemophilus	Haemophilus haemolyticus_K	rfaF
MAG_90	Pseudomonadota	Haemophilus	Haemophilus haemolyticus_K	rffG
MAG_90	Pseudomonadota	Haemophilus	Haemophilus haemolyticus_K	waaQ
MAG_90	Pseudomonadota	Haemophilus	Haemophilus haemolyticus_K	wecA
MAG_90	Pseudomonadota	Haemophilus	Haemophilus haemolyticus_K	yhxB.manB
MAG_92	Pseudomonadota	Klebsiella	Klebsiella aerogenes	entA
MAG_92	Pseudomonadota	Klebsiella	Klebsiella aerogenes	entB
MAG_92	Pseudomonadota	Klebsiella	Klebsiella aerogenes	flgH
MAG_92	Pseudomonadota	Klebsiella	Klebsiella aerogenes	fliG
MAG_92	Pseudomonadota	Klebsiella	Klebsiella aerogenes	fliM
MAG_92	Pseudomonadota	Klebsiella	Klebsiella aerogenes	fliN
MAG_92	Pseudomonadota	Klebsiella	Klebsiella aerogenes	iroB
MAG_92	Pseudomonadota	Klebsiella	Klebsiella aerogenes	iroN
MAG_92	Pseudomonadota	Klebsiella	Klebsiella aerogenes	ompA
MAG_92	Pseudomonadota	Klebsiella	Klebsiella aerogenes	yagW.ecpD
MAG_92	Pseudomonadota	Klebsiella	Klebsiella aerogenes	yagZ.ecpA
MAG_100	Pseudomonadota	Haemophilus	Haemophilus haemolyticus_K	galE
MAG_100	Pseudomonadota	Haemophilus	Haemophilus haemolyticus_K	galU
MAG_100	Pseudomonadota	Haemophilus	Haemophilus haemolyticus_K	gmhA.lpcA
MAG_100	Pseudomonadota	Haemophilus	Haemophilus haemolyticus_K	hitC
MAG_100	Pseudomonadota	Haemophilus	Haemophilus haemolyticus_K	htrB
MAG_100	Pseudomonadota	Haemophilus	Haemophilus haemolyticus_K	kdsB
MAG_100	Pseudomonadota	Haemophilus	Haemophilus haemolyticus_K	lpxB
MAG_100	Pseudomonadota	Haemophilus	Haemophilus haemolyticus_K	lpxC
MAG_100	Pseudomonadota	Haemophilus	Haemophilus haemolyticus_K	lpxD
MAG_100	Pseudomonadota	Haemophilus	Haemophilus haemolyticus_K	lpxK
MAG_100	Pseudomonadota	Haemophilus	Haemophilus haemolyticus_K	lsgD
MAG_100	Pseudomonadota	Haemophilus	Haemophilus haemolyticus_K	lsgE
MAG_100	Pseudomonadota	Haemophilus	Haemophilus haemolyticus_K	lsgF
MAG_100	Pseudomonadota	Haemophilus	Haemophilus haemolyticus_K	msbA
MAG_100	Pseudomonadota	Haemophilus	Haemophilus haemolyticus_K	msbB
MAG_100	Pseudomonadota	Haemophilus	Haemophilus haemolyticus_K	neuA
MAG_100	Pseudomonadota	Haemophilus	Haemophilus haemolyticus_K	rfaE
MAG_100	Pseudomonadota	Haemophilus	Haemophilus haemolyticus_K	waaQ
MAG_100	Pseudomonadota	Haemophilus	Haemophilus haemolyticus_K	wecA
MAG_100	Pseudomonadota	Haemophilus	Haemophilus haemolyticus_K	yhxB.manB
MAG_101	Pseudomonadota	Haemophilus_D	Haemophilus_D sp001811025	galE
MAG_101	Pseudomonadota	Haemophilus_D	Haemophilus_D sp001811025	galU
MAG_101	Pseudomonadota	Haemophilus_D	Haemophilus_D sp001811025	gmhA.lpcA
MAG_101	Pseudomonadota	Haemophilus_D	Haemophilus_D sp001811025	kdsA
MAG_101	Pseudomonadota	Haemophilus_D	Haemophilus_D sp001811025	lpxA
MAG_101	Pseudomonadota	Haemophilus_D	Haemophilus_D sp001811025	lpxC
MAG_101	Pseudomonadota	Haemophilus_D	Haemophilus_D sp001811025	rfaD
MAG_101	Pseudomonadota	Haemophilus_D	Haemophilus_D sp001811025	rfaE
MAG_101	Pseudomonadota	Haemophilus_D	Haemophilus_D sp001811025	rffG
MAG_101	Pseudomonadota	Haemophilus_D	Haemophilus_D sp001811025	wecA
MAG_101	Pseudomonadota	Haemophilus_D	Haemophilus_D sp001811025	yhxB.manB
MAG_102	Pseudomonadota	Haemophilus_D	Haemophilus_D parainfluenzae_R	galE
MAG_102	Pseudomonadota	Haemophilus_D	Haemophilus_D parainfluenzae_R	galU
MAG_102	Pseudomonadota	Haemophilus_D	Haemophilus_D parainfluenzae_R	gmhA.lpcA
MAG_102	Pseudomonadota	Haemophilus_D	Haemophilus_D parainfluenzae_R	kdsA
MAG_102	Pseudomonadota	Haemophilus_D	Haemophilus_D parainfluenzae_R	lpxA
MAG_102	Pseudomonadota	Haemophilus_D	Haemophilus_D parainfluenzae_R	lpxC
MAG_102	Pseudomonadota	Haemophilus_D	Haemophilus_D parainfluenzae_R	rfaD
MAG_102	Pseudomonadota	Haemophilus_D	Haemophilus_D parainfluenzae_R	rfaE
MAG_102	Pseudomonadota	Haemophilus_D	Haemophilus_D parainfluenzae_R	wecA
MAG_102	Pseudomonadota	Haemophilus_D	Haemophilus_D parainfluenzae_R	yhxB.manB
MAG_132	Pseudomonadota	Haemophilus_D	Haemophilus_D sp001811025	galE
MAG_132	Pseudomonadota	Haemophilus_D	Haemophilus_D sp001811025	galU
MAG_132	Pseudomonadota	Haemophilus_D	Haemophilus_D sp001811025	gmhA.lpcA
MAG_132	Pseudomonadota	Haemophilus_D	Haemophilus_D sp001811025	kdsA
MAG_132	Pseudomonadota	Haemophilus_D	Haemophilus_D sp001811025	lpxA
MAG_132	Pseudomonadota	Haemophilus_D	Haemophilus_D sp001811025	lpxC
MAG_132	Pseudomonadota	Haemophilus_D	Haemophilus_D sp001811025	rfaD
MAG_132	Pseudomonadota	Haemophilus_D	Haemophilus_D sp001811025	rfaE
MAG_132	Pseudomonadota	Haemophilus_D	Haemophilus_D sp001811025	rffG
MAG_132	Pseudomonadota	Haemophilus_D	Haemophilus_D sp001811025	wecA
MAG_132	Pseudomonadota	Haemophilus_D	Haemophilus_D sp001811025	yhxB.manB
MAG_205	Pseudomonadota	Haemophilus_D	Haemophilus_D sp927911595	galE
MAG_205	Pseudomonadota	Haemophilus_D	Haemophilus_D sp927911595	galU
MAG_205	Pseudomonadota	Haemophilus_D	Haemophilus_D sp927911595	gmhA.lpcA
MAG_205	Pseudomonadota	Haemophilus_D	Haemophilus_D sp927911595	kdsA
MAG_205	Pseudomonadota	Haemophilus_D	Haemophilus_D sp927911595	lpxA
MAG_205	Pseudomonadota	Haemophilus_D	Haemophilus_D sp927911595	lpxC
MAG_205	Pseudomonadota	Haemophilus_D	Haemophilus_D sp927911595	rfaD
MAG_205	Pseudomonadota	Haemophilus_D	Haemophilus_D sp927911595	rfaE
MAG_205	Pseudomonadota	Haemophilus_D	Haemophilus_D sp927911595	rffG
MAG_205	Pseudomonadota	Haemophilus_D	Haemophilus_D sp927911595	wecA
MAG_205	Pseudomonadota	Haemophilus_D	Haemophilus_D sp927911595	yhxB.manB
MAG_244	Bacillota	Streptococcus	Streptococcus agalactiae	acpC
MAG_244	Bacillota	Streptococcus	Streptococcus agalactiae	cfa.cfb
MAG_244	Bacillota	Streptococcus	Streptococcus agalactiae	cpsA
MAG_244	Bacillota	Streptococcus	Streptococcus agalactiae	cpsB
MAG_244	Bacillota	Streptococcus	Streptococcus agalactiae	cpsC
MAG_244	Bacillota	Streptococcus	Streptococcus agalactiae	cpsD
MAG_244	Bacillota	Streptococcus	Streptococcus agalactiae	cpsE
MAG_244	Bacillota	Streptococcus	Streptococcus agalactiae	cpsF
MAG_244	Bacillota	Streptococcus	Streptococcus agalactiae	cpsK
MAG_244	Bacillota	Streptococcus	Streptococcus agalactiae	cpsL
MAG_244	Bacillota	Streptococcus	Streptococcus agalactiae	cylA
MAG_244	Bacillota	Streptococcus	Streptococcus agalactiae	cylB
MAG_244	Bacillota	Streptococcus	Streptococcus agalactiae	cylD
MAG_244	Bacillota	Streptococcus	Streptococcus agalactiae	cylF
MAG_244	Bacillota	Streptococcus	Streptococcus agalactiae	cylG
MAG_244	Bacillota	Streptococcus	Streptococcus agalactiae	cylI
MAG_244	Bacillota	Streptococcus	Streptococcus agalactiae	cylJ
MAG_244	Bacillota	Streptococcus	Streptococcus agalactiae	cylK
MAG_244	Bacillota	Streptococcus	Streptococcus agalactiae	cylX
MAG_244	Bacillota	Streptococcus	Streptococcus agalactiae	cylZ
MAG_244	Bacillota	Streptococcus	Streptococcus agalactiae	gbs0628
MAG_244	Bacillota	Streptococcus	Streptococcus agalactiae	gbs0630
MAG_244	Bacillota	Streptococcus	Streptococcus agalactiae	gbs0631
MAG_244	Bacillota	Streptococcus	Streptococcus agalactiae	gbs0632
MAG_244	Bacillota	Streptococcus	Streptococcus agalactiae	lmb
MAG_244	Bacillota	Streptococcus	Streptococcus agalactiae	neuA
MAG_244	Bacillota	Streptococcus	Streptococcus agalactiae	neuB
MAG_244	Bacillota	Streptococcus	Streptococcus agalactiae	neuC
MAG_244	Bacillota	Streptococcus	Streptococcus agalactiae	neuD
MAG_244	Bacillota	Streptococcus	Streptococcus agalactiae	pilA
MAG_244	Bacillota	Streptococcus	Streptococcus agalactiae	pilC
MAG_244	Bacillota	Streptococcus	Streptococcus agalactiae	scpB
MAG_244	Bacillota	Streptococcus	Streptococcus agalactiae	srtC4
MAG_246	Pseudomonadota	Haemophilus_D	Haemophilus_D parainfluenzae_K	galE
MAG_246	Pseudomonadota	Haemophilus_D	Haemophilus_D parainfluenzae_K	galU
MAG_246	Pseudomonadota	Haemophilus_D	Haemophilus_D parainfluenzae_K	gmhA.lpcA
MAG_246	Pseudomonadota	Haemophilus_D	Haemophilus_D parainfluenzae_K	lpxA
MAG_246	Pseudomonadota	Haemophilus_D	Haemophilus_D parainfluenzae_K	lpxC
MAG_246	Pseudomonadota	Haemophilus_D	Haemophilus_D parainfluenzae_K	rfaD
MAG_246	Pseudomonadota	Haemophilus_D	Haemophilus_D parainfluenzae_K	rfaE
MAG_246	Pseudomonadota	Haemophilus_D	Haemophilus_D parainfluenzae_K	wecA
MAG_246	Pseudomonadota	Haemophilus_D	Haemophilus_D parainfluenzae_K	yhxB.manB
MAG_258	Pseudomonadota	Haemophilus_D	Haemophilus_D sp001811025	galE
MAG_258	Pseudomonadota	Haemophilus_D	Haemophilus_D sp001811025	galU
MAG_258	Pseudomonadota	Haemophilus_D	Haemophilus_D sp001811025	gmhA.lpcA
MAG_258	Pseudomonadota	Haemophilus_D	Haemophilus_D sp001811025	kdsA
MAG_258	Pseudomonadota	Haemophilus_D	Haemophilus_D sp001811025	lpxA
MAG_258	Pseudomonadota	Haemophilus_D	Haemophilus_D sp001811025	lpxC
MAG_258	Pseudomonadota	Haemophilus_D	Haemophilus_D sp001811025	rfaD
MAG_258	Pseudomonadota	Haemophilus_D	Haemophilus_D sp001811025	rfaE
MAG_258	Pseudomonadota	Haemophilus_D	Haemophilus_D sp001811025	rffG
MAG_258	Pseudomonadota	Haemophilus_D	Haemophilus_D sp001811025	wecA
MAG_258	Pseudomonadota	Haemophilus_D	Haemophilus_D sp001811025	yhxB.manB
MAG_271	Pseudomonadota	Haemophilus_D	Haemophilus_D sp001811025	galE
MAG_271	Pseudomonadota	Haemophilus_D	Haemophilus_D sp001811025	galU
MAG_271	Pseudomonadota	Haemophilus_D	Haemophilus_D sp001811025	gmhA.lpcA
MAG_271	Pseudomonadota	Haemophilus_D	Haemophilus_D sp001811025	kdsA
MAG_271	Pseudomonadota	Haemophilus_D	Haemophilus_D sp001811025	lpxA
MAG_271	Pseudomonadota	Haemophilus_D	Haemophilus_D sp001811025	lpxC
MAG_271	Pseudomonadota	Haemophilus_D	Haemophilus_D sp001811025	rfaD
MAG_271	Pseudomonadota	Haemophilus_D	Haemophilus_D sp001811025	rfaE
MAG_271	Pseudomonadota	Haemophilus_D	Haemophilus_D sp001811025	rffG
MAG_271	Pseudomonadota	Haemophilus_D	Haemophilus_D sp001811025	wecA
MAG_271	Pseudomonadota	Haemophilus_D	Haemophilus_D sp001811025	yhxB.manB
MAG_274	Pseudomonadota	Haemophilus_D		galE
MAG_274	Pseudomonadota	Haemophilus_D		galU
MAG_274	Pseudomonadota	Haemophilus_D		gmhA.lpcA
MAG_274	Pseudomonadota	Haemophilus_D		kdsA
MAG_274	Pseudomonadota	Haemophilus_D		lpxA
MAG_274	Pseudomonadota	Haemophilus_D		lpxC
MAG_274	Pseudomonadota	Haemophilus_D		rfaD
MAG_274	Pseudomonadota	Haemophilus_D		rfaE
MAG_274	Pseudomonadota	Haemophilus_D		rffG
MAG_274	Pseudomonadota	Haemophilus_D		wecA
MAG_274	Pseudomonadota	Haemophilus_D		yhxB.manB
MAG_305	Pseudomonadota	Haemophilus_D	Haemophilus_D sp001811025	galE
MAG_305	Pseudomonadota	Haemophilus_D	Haemophilus_D sp001811025	galU
MAG_305	Pseudomonadota	Haemophilus_D	Haemophilus_D sp001811025	gmhA.lpcA
MAG_305	Pseudomonadota	Haemophilus_D	Haemophilus_D sp001811025	kdsA
MAG_305	Pseudomonadota	Haemophilus_D	Haemophilus_D sp001811025	lpxA
MAG_305	Pseudomonadota	Haemophilus_D	Haemophilus_D sp001811025	lpxC
MAG_305	Pseudomonadota	Haemophilus_D	Haemophilus_D sp001811025	rfaD
MAG_305	Pseudomonadota	Haemophilus_D	Haemophilus_D sp001811025	rfaE
MAG_305	Pseudomonadota	Haemophilus_D	Haemophilus_D sp001811025	rffG
MAG_305	Pseudomonadota	Haemophilus_D	Haemophilus_D sp001811025	wecA
MAG_305	Pseudomonadota	Haemophilus_D	Haemophilus_D sp001811025	yhxB.manB
MAG_319	Pseudomonadota	Haemophilus_D	Haemophilus_D parainfluenzae	galU
MAG_319	Pseudomonadota	Haemophilus_D	Haemophilus_D parainfluenzae	kdsA
MAG_319	Pseudomonadota	Haemophilus_D	Haemophilus_D parainfluenzae	lpxA
MAG_319	Pseudomonadota	Haemophilus_D	Haemophilus_D parainfluenzae	rfaD
MAG_319	Pseudomonadota	Haemophilus_D	Haemophilus_D parainfluenzae	rfaE
MAG_319	Pseudomonadota	Haemophilus_D	Haemophilus_D parainfluenzae	rffG
MAG_319	Pseudomonadota	Haemophilus_D	Haemophilus_D parainfluenzae	wecA
MAG_319	Pseudomonadota	Haemophilus_D	Haemophilus_D parainfluenzae	yhxB.manB
MAG_355	Bacillota	Streptococcus		cbpD
MAG_355	Bacillota	Streptococcus		nanB
MAG_355	Bacillota	Streptococcus		pavA
MAG_355	Bacillota	Streptococcus		psaA
MAG_401	Bacillota_A	Sarcina	Sarcina perfringens	cloSI
MAG_401	Bacillota_A	Sarcina	Sarcina perfringens	colA
MAG_401	Bacillota_A	Sarcina	Sarcina perfringens	nagH
MAG_401	Bacillota_A	Sarcina	Sarcina perfringens	nagJ
MAG_401	Bacillota_A	Sarcina	Sarcina perfringens	nagK
MAG_401	Bacillota_A	Sarcina	Sarcina perfringens	nagL
MAG_401	Bacillota_A	Sarcina	Sarcina perfringens	nanH
MAG_401	Bacillota_A	Sarcina	Sarcina perfringens	nanI
MAG_401	Bacillota_A	Sarcina	Sarcina perfringens	nanJ
MAG_401	Bacillota_A	Sarcina	Sarcina perfringens	pfoA
MAG_401	Bacillota_A	Sarcina	Sarcina perfringens	plc
MAG_412	Bacillota	Streptococcus		lytC
MAG_412	Bacillota	Streptococcus		pavA
MAG_412	Bacillota	Streptococcus		pce
MAG_412	Bacillota	Streptococcus		psaA
MAG_415	Bacillota	Staphylococcus	Staphylococcus aureus	adsA
MAG_415	Bacillota	Staphylococcus	Staphylococcus aureus	aur
MAG_415	Bacillota	Staphylococcus	Staphylococcus aureus	cap8A
MAG_415	Bacillota	Staphylococcus	Staphylococcus aureus	cap8B
MAG_415	Bacillota	Staphylococcus	Staphylococcus aureus	cap8C
MAG_415	Bacillota	Staphylococcus	Staphylococcus aureus	cap8D
MAG_415	Bacillota	Staphylococcus	Staphylococcus aureus	cap8E
MAG_415	Bacillota	Staphylococcus	Staphylococcus aureus	cap8F
MAG_415	Bacillota	Staphylococcus	Staphylococcus aureus	cap8G
MAG_415	Bacillota	Staphylococcus	Staphylococcus aureus	cap8H
MAG_415	Bacillota	Staphylococcus	Staphylococcus aureus	cap8I
MAG_415	Bacillota	Staphylococcus	Staphylococcus aureus	cap8J
MAG_415	Bacillota	Staphylococcus	Staphylococcus aureus	cap8K
MAG_415	Bacillota	Staphylococcus	Staphylococcus aureus	cap8L
MAG_415	Bacillota	Staphylococcus	Staphylococcus aureus	cap8M
MAG_415	Bacillota	Staphylococcus	Staphylococcus aureus	cap8N
MAG_415	Bacillota	Staphylococcus	Staphylococcus aureus	cap8O
MAG_415	Bacillota	Staphylococcus	Staphylococcus aureus	cap8P
MAG_415	Bacillota	Staphylococcus	Staphylococcus aureus	clfA
MAG_415	Bacillota	Staphylococcus	Staphylococcus aureus	ebp
MAG_415	Bacillota	Staphylococcus	Staphylococcus aureus	esaA
MAG_415	Bacillota	Staphylococcus	Staphylococcus aureus	esaB
MAG_415	Bacillota	Staphylococcus	Staphylococcus aureus	essA
MAG_415	Bacillota	Staphylococcus	Staphylococcus aureus	essB
MAG_415	Bacillota	Staphylococcus	Staphylococcus aureus	esxA
MAG_415	Bacillota	Staphylococcus	Staphylococcus aureus	geh
MAG_415	Bacillota	Staphylococcus	Staphylococcus aureus	hlb
MAG_415	Bacillota	Staphylococcus	Staphylococcus aureus	hld
MAG_415	Bacillota	Staphylococcus	Staphylococcus aureus	hlgA
MAG_415	Bacillota	Staphylococcus	Staphylococcus aureus	hlgB
MAG_415	Bacillota	Staphylococcus	Staphylococcus aureus	hlgC
MAG_415	Bacillota	Staphylococcus	Staphylococcus aureus	hly.hla
MAG_415	Bacillota	Staphylococcus	Staphylococcus aureus	icaA
MAG_415	Bacillota	Staphylococcus	Staphylococcus aureus	icaB
MAG_415	Bacillota	Staphylococcus	Staphylococcus aureus	icaC
MAG_415	Bacillota	Staphylococcus	Staphylococcus aureus	icaD
MAG_415	Bacillota	Staphylococcus	Staphylococcus aureus	icaR
MAG_415	Bacillota	Staphylococcus	Staphylococcus aureus	isdA
MAG_415	Bacillota	Staphylococcus	Staphylococcus aureus	isdB
MAG_415	Bacillota	Staphylococcus	Staphylococcus aureus	isdC
MAG_415	Bacillota	Staphylococcus	Staphylococcus aureus	isdD
MAG_415	Bacillota	Staphylococcus	Staphylococcus aureus	isdE
MAG_415	Bacillota	Staphylococcus	Staphylococcus aureus	isdF
MAG_415	Bacillota	Staphylococcus	Staphylococcus aureus	isdG
MAG_415	Bacillota	Staphylococcus	Staphylococcus aureus	lip
MAG_415	Bacillota	Staphylococcus	Staphylococcus aureus	map
MAG_415	Bacillota	Staphylococcus	Staphylococcus aureus	sak
MAG_415	Bacillota	Staphylococcus	Staphylococcus aureus	sbi
MAG_415	Bacillota	Staphylococcus	Staphylococcus aureus	scn
MAG_415	Bacillota	Staphylococcus	Staphylococcus aureus	sdrC
MAG_415	Bacillota	Staphylococcus	Staphylococcus aureus	spa
MAG_415	Bacillota	Staphylococcus	Staphylococcus aureus	srtB
MAG_415	Bacillota	Staphylococcus	Staphylococcus aureus	sspA
MAG_415	Bacillota	Staphylococcus	Staphylococcus aureus	sspB
MAG_415	Bacillota	Staphylococcus	Staphylococcus aureus	sspC
MAG_415	Bacillota	Staphylococcus	Staphylococcus aureus	tsst.1
MAG_415	Bacillota	Staphylococcus	Staphylococcus aureus	vWbp
MAG_430	Pseudomonadota	Enterobacter	Enterobacter roggenkampii	ompA
MAG_433	Pseudomonadota	Haemophilus_D	Haemophilus_D parainfluenzae_K	galE
MAG_433	Pseudomonadota	Haemophilus_D	Haemophilus_D parainfluenzae_K	galU
MAG_433	Pseudomonadota	Haemophilus_D	Haemophilus_D parainfluenzae_K	gmhA.lpcA
MAG_433	Pseudomonadota	Haemophilus_D	Haemophilus_D parainfluenzae_K	kdsA
MAG_433	Pseudomonadota	Haemophilus_D	Haemophilus_D parainfluenzae_K	lpxA
MAG_433	Pseudomonadota	Haemophilus_D	Haemophilus_D parainfluenzae_K	lpxC
MAG_433	Pseudomonadota	Haemophilus_D	Haemophilus_D parainfluenzae_K	lpxD
MAG_433	Pseudomonadota	Haemophilus_D	Haemophilus_D parainfluenzae_K	rfaD
MAG_433	Pseudomonadota	Haemophilus_D	Haemophilus_D parainfluenzae_K	rfaE
MAG_433	Pseudomonadota	Haemophilus_D	Haemophilus_D parainfluenzae_K	rffG
MAG_433	Pseudomonadota	Haemophilus_D	Haemophilus_D parainfluenzae_K	wecA
MAG_433	Pseudomonadota	Haemophilus_D	Haemophilus_D parainfluenzae_K	yhxB.manB
MAG_446	Bacillota	Streptococcus		cps4C
MAG_446	Bacillota	Streptococcus		pavA
MAG_446	Bacillota	Streptococcus		pce
MAG_446	Bacillota	Streptococcus		psaA
MAG_457	Pseudomonadota	Haemophilus_D		galE
MAG_457	Pseudomonadota	Haemophilus_D		galU
MAG_457	Pseudomonadota	Haemophilus_D		gmhA.lpcA
MAG_457	Pseudomonadota	Haemophilus_D		kdsA
MAG_457	Pseudomonadota	Haemophilus_D		lpxA
MAG_457	Pseudomonadota	Haemophilus_D		lpxC
MAG_457	Pseudomonadota	Haemophilus_D		rfaD
MAG_457	Pseudomonadota	Haemophilus_D		wecA
MAG_463	Bacillota	Streptococcus		lytC
MAG_463	Bacillota	Streptococcus		psaA
MAG_475	Pseudomonadota	Escherichia	Escherichia coli	aslA
MAG_475	Pseudomonadota	Escherichia	Escherichia coli	chuU
MAG_475	Pseudomonadota	Escherichia	Escherichia coli	chuV
MAG_475	Pseudomonadota	Escherichia	Escherichia coli	chuW
MAG_475	Pseudomonadota	Escherichia	Escherichia coli	csgB
MAG_475	Pseudomonadota	Escherichia	Escherichia coli	csgD
MAG_475	Pseudomonadota	Escherichia	Escherichia coli	csgF
MAG_475	Pseudomonadota	Escherichia	Escherichia coli	csgG
MAG_475	Pseudomonadota	Escherichia	Escherichia coli	entA
MAG_475	Pseudomonadota	Escherichia	Escherichia coli	entB
MAG_475	Pseudomonadota	Escherichia	Escherichia coli	entC
MAG_475	Pseudomonadota	Escherichia	Escherichia coli	entD
MAG_475	Pseudomonadota	Escherichia	Escherichia coli	entE
MAG_475	Pseudomonadota	Escherichia	Escherichia coli	entF
MAG_475	Pseudomonadota	Escherichia	Escherichia coli	entS
MAG_475	Pseudomonadota	Escherichia	Escherichia coli	espL1
MAG_475	Pseudomonadota	Escherichia	Escherichia coli	espL4
MAG_475	Pseudomonadota	Escherichia	Escherichia coli	espR1
MAG_475	Pseudomonadota	Escherichia	Escherichia coli	espR3
MAG_475	Pseudomonadota	Escherichia	Escherichia coli	espX1
MAG_475	Pseudomonadota	Escherichia	Escherichia coli	espX4
MAG_475	Pseudomonadota	Escherichia	Escherichia coli	espX5
MAG_475	Pseudomonadota	Escherichia	Escherichia coli	espY1
MAG_475	Pseudomonadota	Escherichia	Escherichia coli	espY2
MAG_475	Pseudomonadota	Escherichia	Escherichia coli	espY4
MAG_475	Pseudomonadota	Escherichia	Escherichia coli	fdeC
MAG_475	Pseudomonadota	Escherichia	Escherichia coli	fepA
MAG_475	Pseudomonadota	Escherichia	Escherichia coli	fepB
MAG_475	Pseudomonadota	Escherichia	Escherichia coli	fepC
MAG_475	Pseudomonadota	Escherichia	Escherichia coli	fepD
MAG_475	Pseudomonadota	Escherichia	Escherichia coli	fepG
MAG_475	Pseudomonadota	Escherichia	Escherichia coli	fes
MAG_475	Pseudomonadota	Escherichia	Escherichia coli	fimA
MAG_475	Pseudomonadota	Escherichia	Escherichia coli	fimB
MAG_475	Pseudomonadota	Escherichia	Escherichia coli	fimC
MAG_475	Pseudomonadota	Escherichia	Escherichia coli	fimD
MAG_475	Pseudomonadota	Escherichia	Escherichia coli	fimE
MAG_475	Pseudomonadota	Escherichia	Escherichia coli	fimF
MAG_475	Pseudomonadota	Escherichia	Escherichia coli	fimG
MAG_475	Pseudomonadota	Escherichia	Escherichia coli	fimH
MAG_475	Pseudomonadota	Escherichia	Escherichia coli	fimI
MAG_475	Pseudomonadota	Escherichia	Escherichia coli	gspC
MAG_475	Pseudomonadota	Escherichia	Escherichia coli	gspD
MAG_475	Pseudomonadota	Escherichia	Escherichia coli	gspE
MAG_475	Pseudomonadota	Escherichia	Escherichia coli	gspF
MAG_475	Pseudomonadota	Escherichia	Escherichia coli	gspG
MAG_475	Pseudomonadota	Escherichia	Escherichia coli	gspH
MAG_475	Pseudomonadota	Escherichia	Escherichia coli	gspI
MAG_475	Pseudomonadota	Escherichia	Escherichia coli	gspJ
MAG_475	Pseudomonadota	Escherichia	Escherichia coli	gspK
MAG_475	Pseudomonadota	Escherichia	Escherichia coli	gspL
MAG_475	Pseudomonadota	Escherichia	Escherichia coli	gspM
MAG_475	Pseudomonadota	Escherichia	Escherichia coli	ompA
MAG_475	Pseudomonadota	Escherichia	Escherichia coli	shuA
MAG_475	Pseudomonadota	Escherichia	Escherichia coli	shuS
MAG_475	Pseudomonadota	Escherichia	Escherichia coli	shuT
MAG_475	Pseudomonadota	Escherichia	Escherichia coli	shuX
MAG_475	Pseudomonadota	Escherichia	Escherichia coli	shuY
MAG_475	Pseudomonadota	Escherichia	Escherichia coli	yagV.ecpE
MAG_475	Pseudomonadota	Escherichia	Escherichia coli	yagW.ecpD
MAG_475	Pseudomonadota	Escherichia	Escherichia coli	yagX.ecpC
MAG_475	Pseudomonadota	Escherichia	Escherichia coli	yagY.ecpB
MAG_475	Pseudomonadota	Escherichia	Escherichia coli	yagZ.ecpA
MAG_475	Pseudomonadota	Escherichia	Escherichia coli	ykgK.ecpR
MAG_480	Bacillota	Streptococcus	Streptococcus vaginalis	psaA
MAG_519	Pseudomonadota	Haemophilus_D	Haemophilus_D sp014931275	galE
MAG_519	Pseudomonadota	Haemophilus_D	Haemophilus_D sp014931275	gmhA.lpcA
MAG_519	Pseudomonadota	Haemophilus_D	Haemophilus_D sp014931275	lpxA
MAG_519	Pseudomonadota	Haemophilus_D	Haemophilus_D sp014931275	lpxC
MAG_519	Pseudomonadota	Haemophilus_D	Haemophilus_D sp014931275	lsgF
MAG_519	Pseudomonadota	Haemophilus_D	Haemophilus_D sp014931275	rfaE
MAG_519	Pseudomonadota	Haemophilus_D	Haemophilus_D sp014931275	wecA
MAG_525	Pseudomonadota	Haemophilus_D	Haemophilus_D parainfluenzae_R	galE
MAG_525	Pseudomonadota	Haemophilus_D	Haemophilus_D parainfluenzae_R	galU
MAG_525	Pseudomonadota	Haemophilus_D	Haemophilus_D parainfluenzae_R	gmhA.lpcA
MAG_525	Pseudomonadota	Haemophilus_D	Haemophilus_D parainfluenzae_R	kdsA
MAG_525	Pseudomonadota	Haemophilus_D	Haemophilus_D parainfluenzae_R	kdsB
MAG_525	Pseudomonadota	Haemophilus_D	Haemophilus_D parainfluenzae_R	lpxA
MAG_525	Pseudomonadota	Haemophilus_D	Haemophilus_D parainfluenzae_R	lpxC
MAG_525	Pseudomonadota	Haemophilus_D	Haemophilus_D parainfluenzae_R	rfaD
MAG_525	Pseudomonadota	Haemophilus_D	Haemophilus_D parainfluenzae_R	rfaE
MAG_525	Pseudomonadota	Haemophilus_D	Haemophilus_D parainfluenzae_R	rffG
MAG_525	Pseudomonadota	Haemophilus_D	Haemophilus_D parainfluenzae_R	wecA
MAG_525	Pseudomonadota	Haemophilus_D	Haemophilus_D parainfluenzae_R	yhxB.manB
MAG_527	Bacillota	Streptococcus	Streptococcus sp002238115	pavA
MAG_527	Bacillota	Streptococcus	Streptococcus sp002238115	psaA
MAG_529	Pseudomonadota	Haemophilus_D	Haemophilus_D parainfluenzae_K	galE
MAG_529	Pseudomonadota	Haemophilus_D	Haemophilus_D parainfluenzae_K	galU
MAG_529	Pseudomonadota	Haemophilus_D	Haemophilus_D parainfluenzae_K	gmhA.lpcA
MAG_529	Pseudomonadota	Haemophilus_D	Haemophilus_D parainfluenzae_K	kdsA
MAG_529	Pseudomonadota	Haemophilus_D	Haemophilus_D parainfluenzae_K	lpxA
MAG_529	Pseudomonadota	Haemophilus_D	Haemophilus_D parainfluenzae_K	lpxC
MAG_529	Pseudomonadota	Haemophilus_D	Haemophilus_D parainfluenzae_K	rfaD
MAG_529	Pseudomonadota	Haemophilus_D	Haemophilus_D parainfluenzae_K	rfaE
MAG_529	Pseudomonadota	Haemophilus_D	Haemophilus_D parainfluenzae_K	rffG
MAG_529	Pseudomonadota	Haemophilus_D	Haemophilus_D parainfluenzae_K	wecA
MAG_529	Pseudomonadota	Haemophilus_D	Haemophilus_D parainfluenzae_K	yhxB.manB
MAG_531	Pseudomonadota	Haemophilus_D	Haemophilus_D parainfluenzae_R	galE
MAG_531	Pseudomonadota	Haemophilus_D	Haemophilus_D parainfluenzae_R	galU
MAG_531	Pseudomonadota	Haemophilus_D	Haemophilus_D parainfluenzae_R	gmhA.lpcA
MAG_531	Pseudomonadota	Haemophilus_D	Haemophilus_D parainfluenzae_R	kdsA
MAG_531	Pseudomonadota	Haemophilus_D	Haemophilus_D parainfluenzae_R	kdsB
MAG_531	Pseudomonadota	Haemophilus_D	Haemophilus_D parainfluenzae_R	lpxA
MAG_531	Pseudomonadota	Haemophilus_D	Haemophilus_D parainfluenzae_R	lpxC
MAG_531	Pseudomonadota	Haemophilus_D	Haemophilus_D parainfluenzae_R	rfaD
MAG_531	Pseudomonadota	Haemophilus_D	Haemophilus_D parainfluenzae_R	rfaE
MAG_531	Pseudomonadota	Haemophilus_D	Haemophilus_D parainfluenzae_R	wecA
MAG_531	Pseudomonadota	Haemophilus_D	Haemophilus_D parainfluenzae_R	yhxB.manB
MAG_546	Pseudomonadota	Haemophilus_D		galE
MAG_546	Pseudomonadota	Haemophilus_D		galU
MAG_546	Pseudomonadota	Haemophilus_D		gmhA.lpcA
MAG_546	Pseudomonadota	Haemophilus_D		kdsA
MAG_546	Pseudomonadota	Haemophilus_D		lpxA
MAG_546	Pseudomonadota	Haemophilus_D		lpxC
MAG_546	Pseudomonadota	Haemophilus_D		rfaD
MAG_546	Pseudomonadota	Haemophilus_D		rfaE
MAG_546	Pseudomonadota	Haemophilus_D		rffG
MAG_546	Pseudomonadota	Haemophilus_D		wecA
MAG_546	Pseudomonadota	Haemophilus_D		yhxB.manB
MAG_549	Pseudomonadota	Haemophilus_A	Haemophilus_A paraphrohaemolyticus	gmhA.lpcA
MAG_551	Pseudomonadota	Citrobacter_A	Citrobacter_A sp019415335	csgA
MAG_551	Pseudomonadota	Citrobacter_A	Citrobacter_A sp019415335	csgB
MAG_551	Pseudomonadota	Citrobacter_A	Citrobacter_A sp019415335	csgD
MAG_551	Pseudomonadota	Citrobacter_A	Citrobacter_A sp019415335	csgE
MAG_551	Pseudomonadota	Citrobacter_A	Citrobacter_A sp019415335	csgF
MAG_551	Pseudomonadota	Citrobacter_A	Citrobacter_A sp019415335	csgG
MAG_551	Pseudomonadota	Citrobacter_A	Citrobacter_A sp019415335	entA
MAG_551	Pseudomonadota	Citrobacter_A	Citrobacter_A sp019415335	entB
MAG_551	Pseudomonadota	Citrobacter_A	Citrobacter_A sp019415335	entC
MAG_551	Pseudomonadota	Citrobacter_A	Citrobacter_A sp019415335	entE
MAG_551	Pseudomonadota	Citrobacter_A	Citrobacter_A sp019415335	fepC
MAG_551	Pseudomonadota	Citrobacter_A	Citrobacter_A sp019415335	fepD
MAG_551	Pseudomonadota	Citrobacter_A	Citrobacter_A sp019415335	fepG
MAG_553	Bacillota	Staphylococcus	Staphylococcus aureus	adsA
MAG_553	Bacillota	Staphylococcus	Staphylococcus aureus	aur
MAG_553	Bacillota	Staphylococcus	Staphylococcus aureus	cap8A
MAG_553	Bacillota	Staphylococcus	Staphylococcus aureus	cap8B
MAG_553	Bacillota	Staphylococcus	Staphylococcus aureus	cap8C
MAG_553	Bacillota	Staphylococcus	Staphylococcus aureus	cap8D
MAG_553	Bacillota	Staphylococcus	Staphylococcus aureus	cap8E
MAG_553	Bacillota	Staphylococcus	Staphylococcus aureus	cap8F
MAG_553	Bacillota	Staphylococcus	Staphylococcus aureus	cap8G
MAG_553	Bacillota	Staphylococcus	Staphylococcus aureus	cap8H
MAG_553	Bacillota	Staphylococcus	Staphylococcus aureus	cap8I
MAG_553	Bacillota	Staphylococcus	Staphylococcus aureus	cap8J
MAG_553	Bacillota	Staphylococcus	Staphylococcus aureus	cap8L
MAG_553	Bacillota	Staphylococcus	Staphylococcus aureus	cap8M
MAG_553	Bacillota	Staphylococcus	Staphylococcus aureus	cap8N
MAG_553	Bacillota	Staphylococcus	Staphylococcus aureus	cap8O
MAG_553	Bacillota	Staphylococcus	Staphylococcus aureus	cap8P
MAG_553	Bacillota	Staphylococcus	Staphylococcus aureus	coa
MAG_553	Bacillota	Staphylococcus	Staphylococcus aureus	ebp
MAG_553	Bacillota	Staphylococcus	Staphylococcus aureus	esaA
MAG_553	Bacillota	Staphylococcus	Staphylococcus aureus	esaB
MAG_553	Bacillota	Staphylococcus	Staphylococcus aureus	esaC
MAG_553	Bacillota	Staphylococcus	Staphylococcus aureus	essA
MAG_553	Bacillota	Staphylococcus	Staphylococcus aureus	essB
MAG_553	Bacillota	Staphylococcus	Staphylococcus aureus	essC
MAG_553	Bacillota	Staphylococcus	Staphylococcus aureus	esxA
MAG_553	Bacillota	Staphylococcus	Staphylococcus aureus	esxB
MAG_553	Bacillota	Staphylococcus	Staphylococcus aureus	geh
MAG_553	Bacillota	Staphylococcus	Staphylococcus aureus	hlb
MAG_553	Bacillota	Staphylococcus	Staphylococcus aureus	hld
MAG_553	Bacillota	Staphylococcus	Staphylococcus aureus	hlgA
MAG_553	Bacillota	Staphylococcus	Staphylococcus aureus	hlgB
MAG_553	Bacillota	Staphylococcus	Staphylococcus aureus	hlgC
MAG_553	Bacillota	Staphylococcus	Staphylococcus aureus	hly.hla
MAG_553	Bacillota	Staphylococcus	Staphylococcus aureus	hysA
MAG_553	Bacillota	Staphylococcus	Staphylococcus aureus	icaA
MAG_553	Bacillota	Staphylococcus	Staphylococcus aureus	icaB
MAG_553	Bacillota	Staphylococcus	Staphylococcus aureus	icaD
MAG_553	Bacillota	Staphylococcus	Staphylococcus aureus	icaR
MAG_553	Bacillota	Staphylococcus	Staphylococcus aureus	isdA
MAG_553	Bacillota	Staphylococcus	Staphylococcus aureus	isdC
MAG_553	Bacillota	Staphylococcus	Staphylococcus aureus	isdD
MAG_553	Bacillota	Staphylococcus	Staphylococcus aureus	isdE
MAG_553	Bacillota	Staphylococcus	Staphylococcus aureus	isdF
MAG_553	Bacillota	Staphylococcus	Staphylococcus aureus	isdG
MAG_553	Bacillota	Staphylococcus	Staphylococcus aureus	lip
MAG_553	Bacillota	Staphylococcus	Staphylococcus aureus	map
MAG_553	Bacillota	Staphylococcus	Staphylococcus aureus	sbi
MAG_553	Bacillota	Staphylococcus	Staphylococcus aureus	spa
MAG_553	Bacillota	Staphylococcus	Staphylococcus aureus	srtB
MAG_553	Bacillota	Staphylococcus	Staphylococcus aureus	sspA
MAG_553	Bacillota	Staphylococcus	Staphylococcus aureus	sspB
MAG_553	Bacillota	Staphylococcus	Staphylococcus aureus	sspC
MAG_588	Pseudomonadota	Haemophilus_D	Haemophilus_D sp019423025	galE
MAG_588	Pseudomonadota	Haemophilus_D	Haemophilus_D sp019423025	galU
MAG_588	Pseudomonadota	Haemophilus_D	Haemophilus_D sp019423025	gmhA.lpcA
MAG_588	Pseudomonadota	Haemophilus_D	Haemophilus_D sp019423025	kdsA
MAG_588	Pseudomonadota	Haemophilus_D	Haemophilus_D sp019423025	lpxA
MAG_588	Pseudomonadota	Haemophilus_D	Haemophilus_D sp019423025	lpxC
MAG_588	Pseudomonadota	Haemophilus_D	Haemophilus_D sp019423025	rfaD
MAG_588	Pseudomonadota	Haemophilus_D	Haemophilus_D sp019423025	rfaE
MAG_588	Pseudomonadota	Haemophilus_D	Haemophilus_D sp019423025	rffG
MAG_588	Pseudomonadota	Haemophilus_D	Haemophilus_D sp019423025	wecA
MAG_588	Pseudomonadota	Haemophilus_D	Haemophilus_D sp019423025	yhxB.manB
MAG_609	Pseudomonadota	Haemophilus_D		galE
MAG_609	Pseudomonadota	Haemophilus_D		gmhA.lpcA
MAG_609	Pseudomonadota	Haemophilus_D		lpxC
MAG_609	Pseudomonadota	Haemophilus_D		rfaD
MAG_609	Pseudomonadota	Haemophilus_D		rfaE
MAG_609	Pseudomonadota	Haemophilus_D		yhxB.manB
MAG_615	Pseudomonadota	Enterobacter	Enterobacter hormaechei_B	csgG
MAG_615	Pseudomonadota	Enterobacter	Enterobacter hormaechei_B	iroB
MAG_615	Pseudomonadota	Enterobacter	Enterobacter hormaechei_B	iroC
MAG_615	Pseudomonadota	Enterobacter	Enterobacter hormaechei_B	iroD
MAG_615	Pseudomonadota	Enterobacter	Enterobacter hormaechei_B	iroE
MAG_615	Pseudomonadota	Enterobacter	Enterobacter hormaechei_B	iroN
MAG_615	Pseudomonadota	Enterobacter	Enterobacter hormaechei_B	ompA
MAG_618	Pseudomonadota	Klebsiella	Klebsiella quasipneumoniae	entB
MAG_618	Pseudomonadota	Klebsiella	Klebsiella quasipneumoniae	fepC
MAG_618	Pseudomonadota	Klebsiella	Klebsiella quasipneumoniae	ompA
MAG_618	Pseudomonadota	Klebsiella	Klebsiella quasipneumoniae	yagV.ecpE
MAG_618	Pseudomonadota	Klebsiella	Klebsiella quasipneumoniae	yagW.ecpD
MAG_618	Pseudomonadota	Klebsiella	Klebsiella quasipneumoniae	yagX.ecpC
MAG_618	Pseudomonadota	Klebsiella	Klebsiella quasipneumoniae	yagY.ecpB
MAG_618	Pseudomonadota	Klebsiella	Klebsiella quasipneumoniae	yagZ.ecpA
MAG_618	Pseudomonadota	Klebsiella	Klebsiella quasipneumoniae	ykgK.ecpR
MAG_626	Pseudomonadota	Haemophilus_D	Haemophilus_D parainfluenzae_R	galE
MAG_626	Pseudomonadota	Haemophilus_D	Haemophilus_D parainfluenzae_R	galU
MAG_626	Pseudomonadota	Haemophilus_D	Haemophilus_D parainfluenzae_R	lpxA
MAG_626	Pseudomonadota	Haemophilus_D	Haemophilus_D parainfluenzae_R	lpxC
MAG_626	Pseudomonadota	Haemophilus_D	Haemophilus_D parainfluenzae_R	rfaD
MAG_626	Pseudomonadota	Haemophilus_D	Haemophilus_D parainfluenzae_R	rfaE
MAG_626	Pseudomonadota	Haemophilus_D	Haemophilus_D parainfluenzae_R	rffG
MAG_626	Pseudomonadota	Haemophilus_D	Haemophilus_D parainfluenzae_R	yhxB.manB
MAG_629	Pseudomonadota	Haemophilus_D	Haemophilus_D sp001815355	galE
MAG_629	Pseudomonadota	Haemophilus_D	Haemophilus_D sp001815355	galU
MAG_629	Pseudomonadota	Haemophilus_D	Haemophilus_D sp001815355	gmhA.lpcA
MAG_629	Pseudomonadota	Haemophilus_D	Haemophilus_D sp001815355	kdsA
MAG_629	Pseudomonadota	Haemophilus_D	Haemophilus_D sp001815355	lpxA
MAG_629	Pseudomonadota	Haemophilus_D	Haemophilus_D sp001815355	lpxC
MAG_629	Pseudomonadota	Haemophilus_D	Haemophilus_D sp001815355	rfaD
MAG_629	Pseudomonadota	Haemophilus_D	Haemophilus_D sp001815355	rfaE
MAG_629	Pseudomonadota	Haemophilus_D	Haemophilus_D sp001815355	rffG
MAG_629	Pseudomonadota	Haemophilus_D	Haemophilus_D sp001815355	wecA
MAG_629	Pseudomonadota	Haemophilus_D	Haemophilus_D sp001815355	yhxB.manB
MAG_646	Pseudomonadota	Haemophilus_D	Haemophilus_D parainfluenzae_AB	galU
MAG_646	Pseudomonadota	Haemophilus_D	Haemophilus_D parainfluenzae_AB	kdsA
MAG_646	Pseudomonadota	Haemophilus_D	Haemophilus_D parainfluenzae_AB	lpxA
MAG_646	Pseudomonadota	Haemophilus_D	Haemophilus_D parainfluenzae_AB	lpxC
MAG_646	Pseudomonadota	Haemophilus_D	Haemophilus_D parainfluenzae_AB	rfaE
MAG_646	Pseudomonadota	Haemophilus_D	Haemophilus_D parainfluenzae_AB	wecA
MAG_646	Pseudomonadota	Haemophilus_D	Haemophilus_D parainfluenzae_AB	yhxB.manB
MAG_651	Pseudomonadota	Haemophilus_D		galE
MAG_651	Pseudomonadota	Haemophilus_D		galU
MAG_651	Pseudomonadota	Haemophilus_D		gmhA.lpcA
MAG_651	Pseudomonadota	Haemophilus_D		kdsA
MAG_651	Pseudomonadota	Haemophilus_D		lpxA
MAG_651	Pseudomonadota	Haemophilus_D		lpxC
MAG_651	Pseudomonadota	Haemophilus_D		rfaD
MAG_651	Pseudomonadota	Haemophilus_D		rffG
MAG_651	Pseudomonadota	Haemophilus_D		wecA
MAG_651	Pseudomonadota	Haemophilus_D		yhxB.manB
MAG_654	Pseudomonadota	Haemophilus_D	Haemophilus_D parainfluenzae_T	galE
MAG_654	Pseudomonadota	Haemophilus_D	Haemophilus_D parainfluenzae_T	galU
MAG_654	Pseudomonadota	Haemophilus_D	Haemophilus_D parainfluenzae_T	gmhA.lpcA
MAG_654	Pseudomonadota	Haemophilus_D	Haemophilus_D parainfluenzae_T	kdsA
MAG_654	Pseudomonadota	Haemophilus_D	Haemophilus_D parainfluenzae_T	lpxA
MAG_654	Pseudomonadota	Haemophilus_D	Haemophilus_D parainfluenzae_T	lpxC
MAG_654	Pseudomonadota	Haemophilus_D	Haemophilus_D parainfluenzae_T	rfaD
MAG_654	Pseudomonadota	Haemophilus_D	Haemophilus_D parainfluenzae_T	rfaE
MAG_654	Pseudomonadota	Haemophilus_D	Haemophilus_D parainfluenzae_T	wecA
MAG_654	Pseudomonadota	Haemophilus_D	Haemophilus_D parainfluenzae_T	yhxB.manB
MAG_666	Pseudomonadota	Haemophilus_D	Haemophilus_D parainfluenzae_M	galE
MAG_666	Pseudomonadota	Haemophilus_D	Haemophilus_D parainfluenzae_M	galU
MAG_666	Pseudomonadota	Haemophilus_D	Haemophilus_D parainfluenzae_M	gmhA.lpcA
MAG_666	Pseudomonadota	Haemophilus_D	Haemophilus_D parainfluenzae_M	htrB
MAG_666	Pseudomonadota	Haemophilus_D	Haemophilus_D parainfluenzae_M	kdsA
MAG_666	Pseudomonadota	Haemophilus_D	Haemophilus_D parainfluenzae_M	lpxA
MAG_666	Pseudomonadota	Haemophilus_D	Haemophilus_D parainfluenzae_M	lpxC
MAG_666	Pseudomonadota	Haemophilus_D	Haemophilus_D parainfluenzae_M	rfaD
MAG_666	Pseudomonadota	Haemophilus_D	Haemophilus_D parainfluenzae_M	rfaE
MAG_666	Pseudomonadota	Haemophilus_D	Haemophilus_D parainfluenzae_M	rffG
MAG_666	Pseudomonadota	Haemophilus_D	Haemophilus_D parainfluenzae_M	wecA
MAG_666	Pseudomonadota	Haemophilus_D	Haemophilus_D parainfluenzae_M	yhxB.manB
MAG_692	Pseudomonadota	Klebsiella	Klebsiella grimontii	entA
MAG_692	Pseudomonadota	Klebsiella	Klebsiella grimontii	entB
MAG_692	Pseudomonadota	Klebsiella	Klebsiella grimontii	fyuA
MAG_692	Pseudomonadota	Klebsiella	Klebsiella grimontii	irp1
MAG_692	Pseudomonadota	Klebsiella	Klebsiella grimontii	irp2
MAG_692	Pseudomonadota	Klebsiella	Klebsiella grimontii	ompA
MAG_692	Pseudomonadota	Klebsiella	Klebsiella grimontii	yagZ.ecpA
MAG_692	Pseudomonadota	Klebsiella	Klebsiella grimontii	ybtA
MAG_692	Pseudomonadota	Klebsiella	Klebsiella grimontii	ybtE
MAG_692	Pseudomonadota	Klebsiella	Klebsiella grimontii	ybtP
MAG_692	Pseudomonadota	Klebsiella	Klebsiella grimontii	ybtQ
MAG_692	Pseudomonadota	Klebsiella	Klebsiella grimontii	ybtS
MAG_692	Pseudomonadota	Klebsiella	Klebsiella grimontii	ybtT
MAG_692	Pseudomonadota	Klebsiella	Klebsiella grimontii	ybtU
MAG_692	Pseudomonadota	Klebsiella	Klebsiella grimontii	ybtX
MAG_695	Pseudomonadota	Haemophilus_D	Haemophilus_D parainfluenzae	galE
MAG_695	Pseudomonadota	Haemophilus_D	Haemophilus_D parainfluenzae	galU
MAG_695	Pseudomonadota	Haemophilus_D	Haemophilus_D parainfluenzae	gmhA.lpcA
MAG_695	Pseudomonadota	Haemophilus_D	Haemophilus_D parainfluenzae	kdsA
MAG_695	Pseudomonadota	Haemophilus_D	Haemophilus_D parainfluenzae	lpxA
MAG_695	Pseudomonadota	Haemophilus_D	Haemophilus_D parainfluenzae	lpxC
MAG_695	Pseudomonadota	Haemophilus_D	Haemophilus_D parainfluenzae	rfaD
MAG_695	Pseudomonadota	Haemophilus_D	Haemophilus_D parainfluenzae	rfaE
MAG_695	Pseudomonadota	Haemophilus_D	Haemophilus_D parainfluenzae	rffG
MAG_695	Pseudomonadota	Haemophilus_D	Haemophilus_D parainfluenzae	yhxB.manB
MAG_736	Bacillota	Streptococcus		lytA
MAG_736	Bacillota	Streptococcus		lytC
MAG_736	Bacillota	Streptococcus		pavA
MAG_736	Bacillota	Streptococcus		pce
MAG_736	Bacillota	Streptococcus		psaA
MAG_790	Pseudomonadota	Neisseria	Neisseria perflava	ctrD
MAG_790	Pseudomonadota	Neisseria	Neisseria perflava	hmbR
MAG_790	Pseudomonadota	Neisseria	Neisseria perflava	lipA
MAG_790	Pseudomonadota	Neisseria	Neisseria perflava	lipB
MAG_790	Pseudomonadota	Neisseria	Neisseria perflava	msrA.B.pilB
MAG_790	Pseudomonadota	Neisseria	Neisseria perflava	mtrC
MAG_790	Pseudomonadota	Neisseria	Neisseria perflava	mtrD
MAG_790	Pseudomonadota	Neisseria	Neisseria perflava	pilT
MAG_790	Pseudomonadota	Neisseria	Neisseria perflava	recN
MAG_817	Bacillota	Enterococcus_C	Enterococcus_C dispar	ecbA
MAG_842	Pseudomonadota	Haemophilus_D	Haemophilus_D sp001811025	galE
MAG_842	Pseudomonadota	Haemophilus_D	Haemophilus_D sp001811025	galU
MAG_842	Pseudomonadota	Haemophilus_D	Haemophilus_D sp001811025	gmhA.lpcA
MAG_842	Pseudomonadota	Haemophilus_D	Haemophilus_D sp001811025	kdsA
MAG_842	Pseudomonadota	Haemophilus_D	Haemophilus_D sp001811025	lpxA
MAG_842	Pseudomonadota	Haemophilus_D	Haemophilus_D sp001811025	lpxC
MAG_842	Pseudomonadota	Haemophilus_D	Haemophilus_D sp001811025	rfaD
MAG_842	Pseudomonadota	Haemophilus_D	Haemophilus_D sp001811025	rfaE
MAG_842	Pseudomonadota	Haemophilus_D	Haemophilus_D sp001811025	rffG
MAG_842	Pseudomonadota	Haemophilus_D	Haemophilus_D sp001811025	wecA
MAG_842	Pseudomonadota	Haemophilus_D	Haemophilus_D sp001811025	yhxB.manB
MAG_849	Pseudomonadota	Enterobacter	Enterobacter hoffmannii	csgG
MAG_849	Pseudomonadota	Enterobacter	Enterobacter hoffmannii	ompA
MAG_860	Pseudomonadota	Haemophilus_D	Haemophilus_D sp014931275	galE
MAG_860	Pseudomonadota	Haemophilus_D	Haemophilus_D sp014931275	galU
MAG_860	Pseudomonadota	Haemophilus_D	Haemophilus_D sp014931275	gmhA.lpcA
MAG_860	Pseudomonadota	Haemophilus_D	Haemophilus_D sp014931275	lpxA
MAG_860	Pseudomonadota	Haemophilus_D	Haemophilus_D sp014931275	lpxC
MAG_860	Pseudomonadota	Haemophilus_D	Haemophilus_D sp014931275	rfaD
MAG_860	Pseudomonadota	Haemophilus_D	Haemophilus_D sp014931275	rfaE
MAG_860	Pseudomonadota	Haemophilus_D	Haemophilus_D sp014931275	rffG
MAG_860	Pseudomonadota	Haemophilus_D	Haemophilus_D sp014931275	wecA
MAG_860	Pseudomonadota	Haemophilus_D	Haemophilus_D sp014931275	yhxB.manB
MAG_941	Pseudomonadota	Citrobacter_A	Citrobacter_A amalonaticus	csgA
MAG_941	Pseudomonadota	Citrobacter_A	Citrobacter_A amalonaticus	csgB
MAG_941	Pseudomonadota	Citrobacter_A	Citrobacter_A amalonaticus	csgD
MAG_941	Pseudomonadota	Citrobacter_A	Citrobacter_A amalonaticus	csgF
MAG_941	Pseudomonadota	Citrobacter_A	Citrobacter_A amalonaticus	csgG
MAG_941	Pseudomonadota	Citrobacter_A	Citrobacter_A amalonaticus	entA
MAG_941	Pseudomonadota	Citrobacter_A	Citrobacter_A amalonaticus	entB
MAG_941	Pseudomonadota	Citrobacter_A	Citrobacter_A amalonaticus	entE
MAG_941	Pseudomonadota	Citrobacter_A	Citrobacter_A amalonaticus	fepC
MAG_941	Pseudomonadota	Citrobacter_A	Citrobacter_A amalonaticus	fepD
MAG_941	Pseudomonadota	Citrobacter_A	Citrobacter_A amalonaticus	fepG
MAG_942	Pseudomonadota	Citrobacter	Citrobacter braakii	chuX
MAG_942	Pseudomonadota	Citrobacter	Citrobacter braakii	entB
MAG_942	Pseudomonadota	Citrobacter	Citrobacter braakii	entE
MAG_942	Pseudomonadota	Citrobacter	Citrobacter braakii	entS
MAG_942	Pseudomonadota	Citrobacter	Citrobacter braakii	fepC
MAG_942	Pseudomonadota	Citrobacter	Citrobacter braakii	fliG
MAG_942	Pseudomonadota	Citrobacter	Citrobacter braakii	ompA
MAG_942	Pseudomonadota	Citrobacter	Citrobacter braakii	tviB
MAG_942	Pseudomonadota	Citrobacter	Citrobacter braakii	tviC
MAG_942	Pseudomonadota	Citrobacter	Citrobacter braakii	tviD
MAG_942	Pseudomonadota	Citrobacter	Citrobacter braakii	tviE
MAG_942	Pseudomonadota	Citrobacter	Citrobacter braakii	vexA
MAG_942	Pseudomonadota	Citrobacter	Citrobacter braakii	vexB
MAG_942	Pseudomonadota	Citrobacter	Citrobacter braakii	vexC
MAG_942	Pseudomonadota	Citrobacter	Citrobacter braakii	vexD
MAG_942	Pseudomonadota	Citrobacter	Citrobacter braakii	vexE
MAG_947	Pseudomonadota	Haemophilus_D		galU
MAG_947	Pseudomonadota	Haemophilus_D		gmhA.lpcA
MAG_947	Pseudomonadota	Haemophilus_D		lpxA
MAG_947	Pseudomonadota	Haemophilus_D		rfaD
MAG_947	Pseudomonadota	Haemophilus_D		rfaE
MAG_947	Pseudomonadota	Haemophilus_D		rffG
MAG_947	Pseudomonadota	Haemophilus_D		yhxB.manB
MAG_952	Pseudomonadota	Haemophilus_D	Haemophilus_D sp014931275	galU
MAG_952	Pseudomonadota	Haemophilus_D	Haemophilus_D sp014931275	kdsA
MAG_952	Pseudomonadota	Haemophilus_D	Haemophilus_D sp014931275	lpxA
MAG_952	Pseudomonadota	Haemophilus_D	Haemophilus_D sp014931275	lpxC
MAG_952	Pseudomonadota	Haemophilus_D	Haemophilus_D sp014931275	rfaD
MAG_952	Pseudomonadota	Haemophilus_D	Haemophilus_D sp014931275	rffG
MAG_952	Pseudomonadota	Haemophilus_D	Haemophilus_D sp014931275	wecA
MAG_952	Pseudomonadota	Haemophilus_D	Haemophilus_D sp014931275	yhxB.manB
MAG_971	Pseudomonadota	Haemophilus_D	Haemophilus_D sp902481695	galE
MAG_971	Pseudomonadota	Haemophilus_D	Haemophilus_D sp902481695	galU
MAG_971	Pseudomonadota	Haemophilus_D	Haemophilus_D sp902481695	gmhA.lpcA
MAG_971	Pseudomonadota	Haemophilus_D	Haemophilus_D sp902481695	kdsA
MAG_971	Pseudomonadota	Haemophilus_D	Haemophilus_D sp902481695	lpxA
MAG_971	Pseudomonadota	Haemophilus_D	Haemophilus_D sp902481695	lpxC
MAG_971	Pseudomonadota	Haemophilus_D	Haemophilus_D sp902481695	rfaD
MAG_971	Pseudomonadota	Haemophilus_D	Haemophilus_D sp902481695	rfaE
MAG_971	Pseudomonadota	Haemophilus_D	Haemophilus_D sp902481695	rffG
MAG_971	Pseudomonadota	Haemophilus_D	Haemophilus_D sp902481695	wecA
MAG_971	Pseudomonadota	Haemophilus_D	Haemophilus_D sp902481695	yhxB.manB
MAG_1041	Pseudomonadota	Haemophilus_D	Haemophilus_D sp001811025	galE
MAG_1041	Pseudomonadota	Haemophilus_D	Haemophilus_D sp001811025	galU
MAG_1041	Pseudomonadota	Haemophilus_D	Haemophilus_D sp001811025	gmhA.lpcA
MAG_1041	Pseudomonadota	Haemophilus_D	Haemophilus_D sp001811025	kdsA
MAG_1041	Pseudomonadota	Haemophilus_D	Haemophilus_D sp001811025	lpxA
MAG_1041	Pseudomonadota	Haemophilus_D	Haemophilus_D sp001811025	lpxC
MAG_1041	Pseudomonadota	Haemophilus_D	Haemophilus_D sp001811025	rfaD
MAG_1041	Pseudomonadota	Haemophilus_D	Haemophilus_D sp001811025	rfaE
MAG_1041	Pseudomonadota	Haemophilus_D	Haemophilus_D sp001811025	rffG
MAG_1041	Pseudomonadota	Haemophilus_D	Haemophilus_D sp001811025	wecA
MAG_1041	Pseudomonadota	Haemophilus_D	Haemophilus_D sp001811025	yhxB.manB
MAG_1066	Pseudomonadota	Haemophilus_D	Haemophilus_D parainfluenzae_Q	galE
MAG_1066	Pseudomonadota	Haemophilus_D	Haemophilus_D parainfluenzae_Q	galU
MAG_1066	Pseudomonadota	Haemophilus_D	Haemophilus_D parainfluenzae_Q	gmhA.lpcA
MAG_1066	Pseudomonadota	Haemophilus_D	Haemophilus_D parainfluenzae_Q	kdsA
MAG_1066	Pseudomonadota	Haemophilus_D	Haemophilus_D parainfluenzae_Q	lpxA
MAG_1066	Pseudomonadota	Haemophilus_D	Haemophilus_D parainfluenzae_Q	rfaD
MAG_1066	Pseudomonadota	Haemophilus_D	Haemophilus_D parainfluenzae_Q	rfaE
MAG_1066	Pseudomonadota	Haemophilus_D	Haemophilus_D parainfluenzae_Q	yhxB.manB
MAG_1073	Pseudomonadota	Serratia_J	Serratia_J liquefaciens	cheY
MAG_1083	Pseudomonadota	Haemophilus_D	Haemophilus_D parainfluenzae	galE
MAG_1083	Pseudomonadota	Haemophilus_D	Haemophilus_D parainfluenzae	galU
MAG_1083	Pseudomonadota	Haemophilus_D	Haemophilus_D parainfluenzae	gmhA.lpcA
MAG_1083	Pseudomonadota	Haemophilus_D	Haemophilus_D parainfluenzae	kdsA
MAG_1083	Pseudomonadota	Haemophilus_D	Haemophilus_D parainfluenzae	lpxA
MAG_1083	Pseudomonadota	Haemophilus_D	Haemophilus_D parainfluenzae	lpxC
MAG_1083	Pseudomonadota	Haemophilus_D	Haemophilus_D parainfluenzae	rfaD
MAG_1083	Pseudomonadota	Haemophilus_D	Haemophilus_D parainfluenzae	rfaE
MAG_1083	Pseudomonadota	Haemophilus_D	Haemophilus_D parainfluenzae	rffG
MAG_1083	Pseudomonadota	Haemophilus_D	Haemophilus_D parainfluenzae	wecA
MAG_1083	Pseudomonadota	Haemophilus_D	Haemophilus_D parainfluenzae	yhxB.manB
MAG_1086	Pseudomonadota	Haemophilus_D	Haemophilus_D sp014931275	galE
MAG_1086	Pseudomonadota	Haemophilus_D	Haemophilus_D sp014931275	galU
MAG_1086	Pseudomonadota	Haemophilus_D	Haemophilus_D sp014931275	kdsA
MAG_1086	Pseudomonadota	Haemophilus_D	Haemophilus_D sp014931275	lpxA
MAG_1086	Pseudomonadota	Haemophilus_D	Haemophilus_D sp014931275	lpxC
MAG_1086	Pseudomonadota	Haemophilus_D	Haemophilus_D sp014931275	rfaD
MAG_1086	Pseudomonadota	Haemophilus_D	Haemophilus_D sp014931275	rfaE
MAG_1086	Pseudomonadota	Haemophilus_D	Haemophilus_D sp014931275	wecA
MAG_1086	Pseudomonadota	Haemophilus_D	Haemophilus_D sp014931275	yhxB.manB
MAG_1103	Pseudomonadota	Klebsiella	Klebsiella michiganensis	entA
MAG_1103	Pseudomonadota	Klebsiella	Klebsiella michiganensis	entB
MAG_1103	Pseudomonadota	Klebsiella	Klebsiella michiganensis	mgtB
MAG_1103	Pseudomonadota	Klebsiella	Klebsiella michiganensis	ompA
MAG_1103	Pseudomonadota	Klebsiella	Klebsiella michiganensis	yagZ.ecpA
MAG_1116	Bacillota	Streptococcus		lytC
MAG_1116	Bacillota	Streptococcus		pavA
MAG_1116	Bacillota	Streptococcus		psaA
MAG_1117	Pseudomonadota	Klebsiella	Klebsiella oxytoca	entB
MAG_1117	Pseudomonadota	Klebsiella	Klebsiella oxytoca	fyuA
MAG_1117	Pseudomonadota	Klebsiella	Klebsiella oxytoca	irp1
MAG_1117	Pseudomonadota	Klebsiella	Klebsiella oxytoca	irp2
MAG_1117	Pseudomonadota	Klebsiella	Klebsiella oxytoca	ompA
MAG_1117	Pseudomonadota	Klebsiella	Klebsiella oxytoca	yagZ.ecpA
MAG_1117	Pseudomonadota	Klebsiella	Klebsiella oxytoca	ybtA
MAG_1117	Pseudomonadota	Klebsiella	Klebsiella oxytoca	ybtE
MAG_1117	Pseudomonadota	Klebsiella	Klebsiella oxytoca	ybtP
MAG_1117	Pseudomonadota	Klebsiella	Klebsiella oxytoca	ybtQ
MAG_1117	Pseudomonadota	Klebsiella	Klebsiella oxytoca	ybtS
MAG_1117	Pseudomonadota	Klebsiella	Klebsiella oxytoca	ybtT
MAG_1117	Pseudomonadota	Klebsiella	Klebsiella oxytoca	ybtU
MAG_1117	Pseudomonadota	Klebsiella	Klebsiella oxytoca	ybtX
MAG_1118	Bacillota	Staphylococcus	Staphylococcus lugdunensis	esxA
MAG_1119	Bacillota	Streptococcus	Streptococcus oralis_BV	hysA
MAG_1119	Bacillota	Streptococcus	Streptococcus oralis_BV	pavA
MAG_1119	Bacillota	Streptococcus	Streptococcus oralis_BV	psaA
MAG_1137	Pseudomonadota	Enterobacter	Enterobacter ludwigii	csgG
MAG_1137	Pseudomonadota	Enterobacter	Enterobacter ludwigii	ompA
MAG_1140	Pseudomonadota	Haemophilus_D	Haemophilus_D sp900756875	galU
MAG_1140	Pseudomonadota	Haemophilus_D	Haemophilus_D sp900756875	kdsA
MAG_1140	Pseudomonadota	Haemophilus_D	Haemophilus_D sp900756875	lpxC
MAG_1140	Pseudomonadota	Haemophilus_D	Haemophilus_D sp900756875	rfaD
MAG_1140	Pseudomonadota	Haemophilus_D	Haemophilus_D sp900756875	wecA
MAG_1140	Pseudomonadota	Haemophilus_D	Haemophilus_D sp900756875	yhxB.manB
MAG_1223	Pseudomonadota	Haemophilus_D		galE
MAG_1223	Pseudomonadota	Haemophilus_D		galU
MAG_1223	Pseudomonadota	Haemophilus_D		gmhA.lpcA
MAG_1223	Pseudomonadota	Haemophilus_D		kdsA
MAG_1223	Pseudomonadota	Haemophilus_D		lpxA
MAG_1223	Pseudomonadota	Haemophilus_D		lpxC
MAG_1223	Pseudomonadota	Haemophilus_D		rfaD
MAG_1223	Pseudomonadota	Haemophilus_D		rfaE
MAG_1223	Pseudomonadota	Haemophilus_D		rffG
MAG_1223	Pseudomonadota	Haemophilus_D		wecA
MAG_1223	Pseudomonadota	Haemophilus_D		yhxB.manB
MAG_1305	Pseudomonadota	Citrobacter	Citrobacter gillenii	csgB
MAG_1305	Pseudomonadota	Citrobacter	Citrobacter gillenii	csgD
MAG_1305	Pseudomonadota	Citrobacter	Citrobacter gillenii	csgE
MAG_1305	Pseudomonadota	Citrobacter	Citrobacter gillenii	csgF
MAG_1305	Pseudomonadota	Citrobacter	Citrobacter gillenii	csgG
MAG_1305	Pseudomonadota	Citrobacter	Citrobacter gillenii	entA
MAG_1305	Pseudomonadota	Citrobacter	Citrobacter gillenii	entB
MAG_1305	Pseudomonadota	Citrobacter	Citrobacter gillenii	entE
MAG_1305	Pseudomonadota	Citrobacter	Citrobacter gillenii	entS
MAG_1305	Pseudomonadota	Citrobacter	Citrobacter gillenii	fepC
MAG_1305	Pseudomonadota	Citrobacter	Citrobacter gillenii	fepG
MAG_1305	Pseudomonadota	Citrobacter	Citrobacter gillenii	ompA
MAG_1321	Pseudomonadota	Haemophilus_D	Haemophilus_D parainfluenzae_M	galE
MAG_1321	Pseudomonadota	Haemophilus_D	Haemophilus_D parainfluenzae_M	galU
MAG_1321	Pseudomonadota	Haemophilus_D	Haemophilus_D parainfluenzae_M	gmhA.lpcA
MAG_1321	Pseudomonadota	Haemophilus_D	Haemophilus_D parainfluenzae_M	kdsA
MAG_1321	Pseudomonadota	Haemophilus_D	Haemophilus_D parainfluenzae_M	lpxA
MAG_1321	Pseudomonadota	Haemophilus_D	Haemophilus_D parainfluenzae_M	lpxC
MAG_1321	Pseudomonadota	Haemophilus_D	Haemophilus_D parainfluenzae_M	rfaD
MAG_1321	Pseudomonadota	Haemophilus_D	Haemophilus_D parainfluenzae_M	rfaE
MAG_1321	Pseudomonadota	Haemophilus_D	Haemophilus_D parainfluenzae_M	rffG
MAG_1321	Pseudomonadota	Haemophilus_D	Haemophilus_D parainfluenzae_M	yhxB.manB
MAG_1341	Pseudomonadota	Haemophilus_D	Haemophilus_D parainfluenzae_O	galE
MAG_1341	Pseudomonadota	Haemophilus_D	Haemophilus_D parainfluenzae_O	galU
MAG_1341	Pseudomonadota	Haemophilus_D	Haemophilus_D parainfluenzae_O	gmhA.lpcA
MAG_1341	Pseudomonadota	Haemophilus_D	Haemophilus_D parainfluenzae_O	kdsA
MAG_1341	Pseudomonadota	Haemophilus_D	Haemophilus_D parainfluenzae_O	lpxA
MAG_1341	Pseudomonadota	Haemophilus_D	Haemophilus_D parainfluenzae_O	lpxC
MAG_1341	Pseudomonadota	Haemophilus_D	Haemophilus_D parainfluenzae_O	rfaD
MAG_1341	Pseudomonadota	Haemophilus_D	Haemophilus_D parainfluenzae_O	rfaE
MAG_1341	Pseudomonadota	Haemophilus_D	Haemophilus_D parainfluenzae_O	wecA
MAG_1341	Pseudomonadota	Haemophilus_D	Haemophilus_D parainfluenzae_O	yhxB.manB
MAG_1346	Pseudomonadota	Haemophilus_D	Haemophilus_D sp900764435	galE
MAG_1346	Pseudomonadota	Haemophilus_D	Haemophilus_D sp900764435	gmhA.lpcA
MAG_1346	Pseudomonadota	Haemophilus_D	Haemophilus_D sp900764435	kdsA
MAG_1346	Pseudomonadota	Haemophilus_D	Haemophilus_D sp900764435	lpxA
MAG_1346	Pseudomonadota	Haemophilus_D	Haemophilus_D sp900764435	rfaD
MAG_1346	Pseudomonadota	Haemophilus_D	Haemophilus_D sp900764435	rfaE
MAG_1346	Pseudomonadota	Haemophilus_D	Haemophilus_D sp900764435	rffG
MAG_1346	Pseudomonadota	Haemophilus_D	Haemophilus_D sp900764435	yhxB.manB
MAG_1355	Pseudomonadota	Klebsiella	Klebsiella planticola	entB
MAG_1355	Pseudomonadota	Klebsiella	Klebsiella planticola	ompA
MAG_1355	Pseudomonadota	Klebsiella	Klebsiella planticola	yagZ.ecpA
MAG_1360	Pseudomonadota	Haemophilus_D	Haemophilus_D parainfluenzae_R	galE
MAG_1360	Pseudomonadota	Haemophilus_D	Haemophilus_D parainfluenzae_R	galU
MAG_1360	Pseudomonadota	Haemophilus_D	Haemophilus_D parainfluenzae_R	gmhA.lpcA
MAG_1360	Pseudomonadota	Haemophilus_D	Haemophilus_D parainfluenzae_R	kdsA
MAG_1360	Pseudomonadota	Haemophilus_D	Haemophilus_D parainfluenzae_R	lpxA
MAG_1360	Pseudomonadota	Haemophilus_D	Haemophilus_D parainfluenzae_R	lpxC
MAG_1360	Pseudomonadota	Haemophilus_D	Haemophilus_D parainfluenzae_R	rfaD
MAG_1360	Pseudomonadota	Haemophilus_D	Haemophilus_D parainfluenzae_R	rfaE
MAG_1360	Pseudomonadota	Haemophilus_D	Haemophilus_D parainfluenzae_R	rffG
MAG_1360	Pseudomonadota	Haemophilus_D	Haemophilus_D parainfluenzae_R	wecA
MAG_1360	Pseudomonadota	Haemophilus_D	Haemophilus_D parainfluenzae_R	yhxB.manB
MAG_1374	Pseudomonadota	Escherichia	Escherichia coli	aslA
MAG_1374	Pseudomonadota	Escherichia	Escherichia coli	chuS
MAG_1374	Pseudomonadota	Escherichia	Escherichia coli	chuT
MAG_1374	Pseudomonadota	Escherichia	Escherichia coli	chuU
MAG_1374	Pseudomonadota	Escherichia	Escherichia coli	chuV
MAG_1374	Pseudomonadota	Escherichia	Escherichia coli	chuW
MAG_1374	Pseudomonadota	Escherichia	Escherichia coli	chuY
MAG_1374	Pseudomonadota	Escherichia	Escherichia coli	csgB
MAG_1374	Pseudomonadota	Escherichia	Escherichia coli	csgD
MAG_1374	Pseudomonadota	Escherichia	Escherichia coli	csgF
MAG_1374	Pseudomonadota	Escherichia	Escherichia coli	csgG
MAG_1374	Pseudomonadota	Escherichia	Escherichia coli	entA
MAG_1374	Pseudomonadota	Escherichia	Escherichia coli	entB
MAG_1374	Pseudomonadota	Escherichia	Escherichia coli	entC
MAG_1374	Pseudomonadota	Escherichia	Escherichia coli	entD
MAG_1374	Pseudomonadota	Escherichia	Escherichia coli	entE
MAG_1374	Pseudomonadota	Escherichia	Escherichia coli	entF
MAG_1374	Pseudomonadota	Escherichia	Escherichia coli	entS
MAG_1374	Pseudomonadota	Escherichia	Escherichia coli	espL1
MAG_1374	Pseudomonadota	Escherichia	Escherichia coli	espR1
MAG_1374	Pseudomonadota	Escherichia	Escherichia coli	espX1
MAG_1374	Pseudomonadota	Escherichia	Escherichia coli	espX2
MAG_1374	Pseudomonadota	Escherichia	Escherichia coli	espX4
MAG_1374	Pseudomonadota	Escherichia	Escherichia coli	espY2
MAG_1374	Pseudomonadota	Escherichia	Escherichia coli	fdeC
MAG_1374	Pseudomonadota	Escherichia	Escherichia coli	fepA
MAG_1374	Pseudomonadota	Escherichia	Escherichia coli	fepB
MAG_1374	Pseudomonadota	Escherichia	Escherichia coli	fepC
MAG_1374	Pseudomonadota	Escherichia	Escherichia coli	fepD
MAG_1374	Pseudomonadota	Escherichia	Escherichia coli	fepG
MAG_1374	Pseudomonadota	Escherichia	Escherichia coli	fes
MAG_1374	Pseudomonadota	Escherichia	Escherichia coli	fimA
MAG_1374	Pseudomonadota	Escherichia	Escherichia coli	fimB
MAG_1374	Pseudomonadota	Escherichia	Escherichia coli	fimC
MAG_1374	Pseudomonadota	Escherichia	Escherichia coli	fimD
MAG_1374	Pseudomonadota	Escherichia	Escherichia coli	fimE
MAG_1374	Pseudomonadota	Escherichia	Escherichia coli	fimF
MAG_1374	Pseudomonadota	Escherichia	Escherichia coli	fimG
MAG_1374	Pseudomonadota	Escherichia	Escherichia coli	fimH
MAG_1374	Pseudomonadota	Escherichia	Escherichia coli	fimI
MAG_1374	Pseudomonadota	Escherichia	Escherichia coli	fyuA
MAG_1374	Pseudomonadota	Escherichia	Escherichia coli	gspC
MAG_1374	Pseudomonadota	Escherichia	Escherichia coli	gspD
MAG_1374	Pseudomonadota	Escherichia	Escherichia coli	gspE
MAG_1374	Pseudomonadota	Escherichia	Escherichia coli	gspF
MAG_1374	Pseudomonadota	Escherichia	Escherichia coli	gspG
MAG_1374	Pseudomonadota	Escherichia	Escherichia coli	gspH
MAG_1374	Pseudomonadota	Escherichia	Escherichia coli	gspI
MAG_1374	Pseudomonadota	Escherichia	Escherichia coli	gspJ
MAG_1374	Pseudomonadota	Escherichia	Escherichia coli	gspK
MAG_1374	Pseudomonadota	Escherichia	Escherichia coli	gspL
MAG_1374	Pseudomonadota	Escherichia	Escherichia coli	gspM
MAG_1374	Pseudomonadota	Escherichia	Escherichia coli	irp1
MAG_1374	Pseudomonadota	Escherichia	Escherichia coli	irp2
MAG_1374	Pseudomonadota	Escherichia	Escherichia coli	kpsD
MAG_1374	Pseudomonadota	Escherichia	Escherichia coli	kpsM
MAG_1374	Pseudomonadota	Escherichia	Escherichia coli	kpsT
MAG_1374	Pseudomonadota	Escherichia	Escherichia coli	ompA
MAG_1374	Pseudomonadota	Escherichia	Escherichia coli	shuA
MAG_1374	Pseudomonadota	Escherichia	Escherichia coli	shuX
MAG_1374	Pseudomonadota	Escherichia	Escherichia coli	yagV.ecpE
MAG_1374	Pseudomonadota	Escherichia	Escherichia coli	yagW.ecpD
MAG_1374	Pseudomonadota	Escherichia	Escherichia coli	yagX.ecpC
MAG_1374	Pseudomonadota	Escherichia	Escherichia coli	yagY.ecpB
MAG_1374	Pseudomonadota	Escherichia	Escherichia coli	yagZ.ecpA
MAG_1374	Pseudomonadota	Escherichia	Escherichia coli	ybtA
MAG_1374	Pseudomonadota	Escherichia	Escherichia coli	ybtE
MAG_1374	Pseudomonadota	Escherichia	Escherichia coli	ybtP
MAG_1374	Pseudomonadota	Escherichia	Escherichia coli	ybtQ
MAG_1374	Pseudomonadota	Escherichia	Escherichia coli	ybtS
MAG_1374	Pseudomonadota	Escherichia	Escherichia coli	ybtT
MAG_1374	Pseudomonadota	Escherichia	Escherichia coli	ybtU
MAG_1374	Pseudomonadota	Escherichia	Escherichia coli	ybtX
MAG_1374	Pseudomonadota	Escherichia	Escherichia coli	ykgK.ecpR
MAG_1402	Pseudomonadota	Citrobacter_B	Citrobacter_B koseri	chuA
MAG_1402	Pseudomonadota	Citrobacter_B	Citrobacter_B koseri	chuX
MAG_1402	Pseudomonadota	Citrobacter_B	Citrobacter_B koseri	csgB
MAG_1402	Pseudomonadota	Citrobacter_B	Citrobacter_B koseri	csgD
MAG_1402	Pseudomonadota	Citrobacter_B	Citrobacter_B koseri	csgE
MAG_1402	Pseudomonadota	Citrobacter_B	Citrobacter_B koseri	csgF
MAG_1402	Pseudomonadota	Citrobacter_B	Citrobacter_B koseri	csgG
MAG_1402	Pseudomonadota	Citrobacter_B	Citrobacter_B koseri	entA
MAG_1402	Pseudomonadota	Citrobacter_B	Citrobacter_B koseri	entB
MAG_1402	Pseudomonadota	Citrobacter_B	Citrobacter_B koseri	entE
MAG_1402	Pseudomonadota	Citrobacter_B	Citrobacter_B koseri	entS
MAG_1402	Pseudomonadota	Citrobacter_B	Citrobacter_B koseri	fepC
MAG_1402	Pseudomonadota	Citrobacter_B	Citrobacter_B koseri	fepG
MAG_1402	Pseudomonadota	Citrobacter_B	Citrobacter_B koseri	fimD
MAG_1402	Pseudomonadota	Citrobacter_B	Citrobacter_B koseri	fliG
MAG_1402	Pseudomonadota	Citrobacter_B	Citrobacter_B koseri	fyuA
MAG_1402	Pseudomonadota	Citrobacter_B	Citrobacter_B koseri	irp1
MAG_1402	Pseudomonadota	Citrobacter_B	Citrobacter_B koseri	irp2
MAG_1402	Pseudomonadota	Citrobacter_B	Citrobacter_B koseri	iucA
MAG_1402	Pseudomonadota	Citrobacter_B	Citrobacter_B koseri	iucB
MAG_1402	Pseudomonadota	Citrobacter_B	Citrobacter_B koseri	iucC
MAG_1402	Pseudomonadota	Citrobacter_B	Citrobacter_B koseri	iutA
MAG_1402	Pseudomonadota	Citrobacter_B	Citrobacter_B koseri	ompA
MAG_1402	Pseudomonadota	Citrobacter_B	Citrobacter_B koseri	senB
MAG_1402	Pseudomonadota	Citrobacter_B	Citrobacter_B koseri	ybtA
MAG_1402	Pseudomonadota	Citrobacter_B	Citrobacter_B koseri	ybtE
MAG_1402	Pseudomonadota	Citrobacter_B	Citrobacter_B koseri	ybtP
MAG_1402	Pseudomonadota	Citrobacter_B	Citrobacter_B koseri	ybtQ
MAG_1402	Pseudomonadota	Citrobacter_B	Citrobacter_B koseri	ybtS
MAG_1402	Pseudomonadota	Citrobacter_B	Citrobacter_B koseri	ybtT
MAG_1402	Pseudomonadota	Citrobacter_B	Citrobacter_B koseri	ybtU
MAG_1402	Pseudomonadota	Citrobacter_B	Citrobacter_B koseri	ybtX
MAG_1412	Pseudomonadota	Haemophilus_D	Haemophilus_D sp959600045	galE
MAG_1412	Pseudomonadota	Haemophilus_D	Haemophilus_D sp959600045	galU
MAG_1412	Pseudomonadota	Haemophilus_D	Haemophilus_D sp959600045	gmhA.lpcA
MAG_1412	Pseudomonadota	Haemophilus_D	Haemophilus_D sp959600045	kdsA
MAG_1412	Pseudomonadota	Haemophilus_D	Haemophilus_D sp959600045	lpxA
MAG_1412	Pseudomonadota	Haemophilus_D	Haemophilus_D sp959600045	lpxC
MAG_1412	Pseudomonadota	Haemophilus_D	Haemophilus_D sp959600045	rfaD
MAG_1412	Pseudomonadota	Haemophilus_D	Haemophilus_D sp959600045	rfaE
MAG_1412	Pseudomonadota	Haemophilus_D	Haemophilus_D sp959600045	wecA
MAG_1412	Pseudomonadota	Haemophilus_D	Haemophilus_D sp959600045	yhxB.manB
MAG_1436	Bacillota	Streptococcus		cps4C
MAG_1436	Bacillota	Streptococcus		cps4D
MAG_1436	Bacillota	Streptococcus		nanB
MAG_1436	Bacillota	Streptococcus		pavA
MAG_1436	Bacillota	Streptococcus		pce
MAG_1436	Bacillota	Streptococcus		psaA
MAG_1476	Bacillota_A	Sarcina	Sarcina perfringens	cloSI
MAG_1476	Bacillota_A	Sarcina	Sarcina perfringens	colA
MAG_1476	Bacillota_A	Sarcina	Sarcina perfringens	nagH
MAG_1476	Bacillota_A	Sarcina	Sarcina perfringens	nagI
MAG_1476	Bacillota_A	Sarcina	Sarcina perfringens	nagJ
MAG_1476	Bacillota_A	Sarcina	Sarcina perfringens	nagK
MAG_1476	Bacillota_A	Sarcina	Sarcina perfringens	nanH
MAG_1476	Bacillota_A	Sarcina	Sarcina perfringens	nanI
MAG_1476	Bacillota_A	Sarcina	Sarcina perfringens	nanJ
MAG_1476	Bacillota_A	Sarcina	Sarcina perfringens	pfoA
MAG_1476	Bacillota_A	Sarcina	Sarcina perfringens	plc
MAG_1483	Bacillota	Enterococcus_A	Enterococcus_A gilvus	ecbA
MAG_1484	Pseudomonadota	Klebsiella	Klebsiella pneumoniae	entA
MAG_1484	Pseudomonadota	Klebsiella	Klebsiella pneumoniae	entB
MAG_1484	Pseudomonadota	Klebsiella	Klebsiella pneumoniae	fepC
MAG_1484	Pseudomonadota	Klebsiella	Klebsiella pneumoniae	fepG
MAG_1484	Pseudomonadota	Klebsiella	Klebsiella pneumoniae	ompA
MAG_1484	Pseudomonadota	Klebsiella	Klebsiella pneumoniae	yagV.ecpE
MAG_1484	Pseudomonadota	Klebsiella	Klebsiella pneumoniae	yagW.ecpD
MAG_1484	Pseudomonadota	Klebsiella	Klebsiella pneumoniae	yagX.ecpC
MAG_1484	Pseudomonadota	Klebsiella	Klebsiella pneumoniae	yagY.ecpB
MAG_1484	Pseudomonadota	Klebsiella	Klebsiella pneumoniae	yagZ.ecpA
MAG_1484	Pseudomonadota	Klebsiella	Klebsiella pneumoniae	ykgK.ecpR
MAG_1486	Pseudomonadota	Haemophilus_D	Haemophilus_D parainfluenzae_M	galE
MAG_1486	Pseudomonadota	Haemophilus_D	Haemophilus_D parainfluenzae_M	gmhA.lpcA
MAG_1486	Pseudomonadota	Haemophilus_D	Haemophilus_D parainfluenzae_M	kdsA
MAG_1486	Pseudomonadota	Haemophilus_D	Haemophilus_D parainfluenzae_M	lpxA
MAG_1486	Pseudomonadota	Haemophilus_D	Haemophilus_D parainfluenzae_M	lpxC
MAG_1486	Pseudomonadota	Haemophilus_D	Haemophilus_D parainfluenzae_M	rfaD
MAG_1486	Pseudomonadota	Haemophilus_D	Haemophilus_D parainfluenzae_M	rfaE
MAG_1486	Pseudomonadota	Haemophilus_D	Haemophilus_D parainfluenzae_M	rffG
MAG_1486	Pseudomonadota	Haemophilus_D	Haemophilus_D parainfluenzae_M	wecA
MAG_1486	Pseudomonadota	Haemophilus_D	Haemophilus_D parainfluenzae_M	yhxB.manB
MAG_1493	Pseudomonadota	Haemophilus_D	Haemophilus_D sp014931275	galE
MAG_1493	Pseudomonadota	Haemophilus_D	Haemophilus_D sp014931275	galU
MAG_1493	Pseudomonadota	Haemophilus_D	Haemophilus_D sp014931275	gmhA.lpcA
MAG_1493	Pseudomonadota	Haemophilus_D	Haemophilus_D sp014931275	kdsA
MAG_1493	Pseudomonadota	Haemophilus_D	Haemophilus_D sp014931275	lpxA
MAG_1493	Pseudomonadota	Haemophilus_D	Haemophilus_D sp014931275	lpxC
MAG_1493	Pseudomonadota	Haemophilus_D	Haemophilus_D sp014931275	rfaD
MAG_1493	Pseudomonadota	Haemophilus_D	Haemophilus_D sp014931275	rfaE
MAG_1493	Pseudomonadota	Haemophilus_D	Haemophilus_D sp014931275	rffG
MAG_1493	Pseudomonadota	Haemophilus_D	Haemophilus_D sp014931275	wecA
MAG_1493	Pseudomonadota	Haemophilus_D	Haemophilus_D sp014931275	yhxB.manB
MAG_1495	Bacillota	Enterococcus_B	Enterococcus_B lactis	acm
MAG_1496	Bacillota	Streptococcus		pavA
MAG_1496	Bacillota	Streptococcus		psaA
MAG_1508	Pseudomonadota	Klebsiella	Klebsiella michiganensis	entA
MAG_1508	Pseudomonadota	Klebsiella	Klebsiella michiganensis	entB
MAG_1508	Pseudomonadota	Klebsiella	Klebsiella michiganensis	fyuA
MAG_1508	Pseudomonadota	Klebsiella	Klebsiella michiganensis	irp1
MAG_1508	Pseudomonadota	Klebsiella	Klebsiella michiganensis	irp2
MAG_1508	Pseudomonadota	Klebsiella	Klebsiella michiganensis	mgtB
MAG_1508	Pseudomonadota	Klebsiella	Klebsiella michiganensis	ompA
MAG_1508	Pseudomonadota	Klebsiella	Klebsiella michiganensis	yagZ.ecpA
MAG_1508	Pseudomonadota	Klebsiella	Klebsiella michiganensis	ybtA
MAG_1508	Pseudomonadota	Klebsiella	Klebsiella michiganensis	ybtE
MAG_1508	Pseudomonadota	Klebsiella	Klebsiella michiganensis	ybtP
MAG_1508	Pseudomonadota	Klebsiella	Klebsiella michiganensis	ybtQ
MAG_1508	Pseudomonadota	Klebsiella	Klebsiella michiganensis	ybtS
MAG_1508	Pseudomonadota	Klebsiella	Klebsiella michiganensis	ybtT
MAG_1508	Pseudomonadota	Klebsiella	Klebsiella michiganensis	ybtU
MAG_1508	Pseudomonadota	Klebsiella	Klebsiella michiganensis	ybtX
MAG_1533	Pseudomonadota	Neisseria	Neisseria sp000186165	ctrD
MAG_1533	Pseudomonadota	Neisseria	Neisseria sp000186165	hmbR
MAG_1533	Pseudomonadota	Neisseria	Neisseria sp000186165	katA
MAG_1533	Pseudomonadota	Neisseria	Neisseria sp000186165	lipA
MAG_1533	Pseudomonadota	Neisseria	Neisseria sp000186165	lipB
MAG_1533	Pseudomonadota	Neisseria	Neisseria sp000186165	mntC
MAG_1533	Pseudomonadota	Neisseria	Neisseria sp000186165	msrA.B.pilB
MAG_1533	Pseudomonadota	Neisseria	Neisseria sp000186165	mtrD
MAG_1533	Pseudomonadota	Neisseria	Neisseria sp000186165	pilT
MAG_1533	Pseudomonadota	Neisseria	Neisseria sp000186165	recN
MAG_1539	Bacillota	Streptococcus		lytC
MAG_1539	Bacillota	Streptococcus		nanB
MAG_1539	Bacillota	Streptococcus		pavA
MAG_1539	Bacillota	Streptococcus		pce
MAG_1539	Bacillota	Streptococcus		psaA
MAG_1541	Pseudomonadota	Phytobacter	Phytobacter ursingii	ompA
MAG_1543	Pseudomonadota	Escherichia	Escherichia coli	aslA
MAG_1543	Pseudomonadota	Escherichia	Escherichia coli	chuU
MAG_1543	Pseudomonadota	Escherichia	Escherichia coli	chuV
MAG_1543	Pseudomonadota	Escherichia	Escherichia coli	chuW
MAG_1543	Pseudomonadota	Escherichia	Escherichia coli	csgB
MAG_1543	Pseudomonadota	Escherichia	Escherichia coli	csgD
MAG_1543	Pseudomonadota	Escherichia	Escherichia coli	csgF
MAG_1543	Pseudomonadota	Escherichia	Escherichia coli	csgG
MAG_1543	Pseudomonadota	Escherichia	Escherichia coli	entA
MAG_1543	Pseudomonadota	Escherichia	Escherichia coli	entB
MAG_1543	Pseudomonadota	Escherichia	Escherichia coli	entC
MAG_1543	Pseudomonadota	Escherichia	Escherichia coli	entD
MAG_1543	Pseudomonadota	Escherichia	Escherichia coli	entE
MAG_1543	Pseudomonadota	Escherichia	Escherichia coli	entF
MAG_1543	Pseudomonadota	Escherichia	Escherichia coli	entS
MAG_1543	Pseudomonadota	Escherichia	Escherichia coli	espL1
MAG_1543	Pseudomonadota	Escherichia	Escherichia coli	espL4
MAG_1543	Pseudomonadota	Escherichia	Escherichia coli	espR1
MAG_1543	Pseudomonadota	Escherichia	Escherichia coli	espR4
MAG_1543	Pseudomonadota	Escherichia	Escherichia coli	espX1
MAG_1543	Pseudomonadota	Escherichia	Escherichia coli	espX4
MAG_1543	Pseudomonadota	Escherichia	Escherichia coli	espX5
MAG_1543	Pseudomonadota	Escherichia	Escherichia coli	espY1
MAG_1543	Pseudomonadota	Escherichia	Escherichia coli	espY2
MAG_1543	Pseudomonadota	Escherichia	Escherichia coli	espY3
MAG_1543	Pseudomonadota	Escherichia	Escherichia coli	espY4
MAG_1543	Pseudomonadota	Escherichia	Escherichia coli	fdeC
MAG_1543	Pseudomonadota	Escherichia	Escherichia coli	fepA
MAG_1543	Pseudomonadota	Escherichia	Escherichia coli	fepB
MAG_1543	Pseudomonadota	Escherichia	Escherichia coli	fepC
MAG_1543	Pseudomonadota	Escherichia	Escherichia coli	fepD
MAG_1543	Pseudomonadota	Escherichia	Escherichia coli	fepG
MAG_1543	Pseudomonadota	Escherichia	Escherichia coli	fes
MAG_1543	Pseudomonadota	Escherichia	Escherichia coli	fimA
MAG_1543	Pseudomonadota	Escherichia	Escherichia coli	fimB
MAG_1543	Pseudomonadota	Escherichia	Escherichia coli	fimC
MAG_1543	Pseudomonadota	Escherichia	Escherichia coli	fimD
MAG_1543	Pseudomonadota	Escherichia	Escherichia coli	fimE
MAG_1543	Pseudomonadota	Escherichia	Escherichia coli	fimF
MAG_1543	Pseudomonadota	Escherichia	Escherichia coli	fimG
MAG_1543	Pseudomonadota	Escherichia	Escherichia coli	fimH
MAG_1543	Pseudomonadota	Escherichia	Escherichia coli	fimI
MAG_1543	Pseudomonadota	Escherichia	Escherichia coli	gspC
MAG_1543	Pseudomonadota	Escherichia	Escherichia coli	gspD
MAG_1543	Pseudomonadota	Escherichia	Escherichia coli	gspE
MAG_1543	Pseudomonadota	Escherichia	Escherichia coli	gspF
MAG_1543	Pseudomonadota	Escherichia	Escherichia coli	gspG
MAG_1543	Pseudomonadota	Escherichia	Escherichia coli	gspH
MAG_1543	Pseudomonadota	Escherichia	Escherichia coli	gspI
MAG_1543	Pseudomonadota	Escherichia	Escherichia coli	gspJ
MAG_1543	Pseudomonadota	Escherichia	Escherichia coli	gspK
MAG_1543	Pseudomonadota	Escherichia	Escherichia coli	gspL
MAG_1543	Pseudomonadota	Escherichia	Escherichia coli	gspM
MAG_1543	Pseudomonadota	Escherichia	Escherichia coli	kpsD
MAG_1543	Pseudomonadota	Escherichia	Escherichia coli	kpsM
MAG_1543	Pseudomonadota	Escherichia	Escherichia coli	ompA
MAG_1543	Pseudomonadota	Escherichia	Escherichia coli	shuA
MAG_1543	Pseudomonadota	Escherichia	Escherichia coli	shuS
MAG_1543	Pseudomonadota	Escherichia	Escherichia coli	shuT
MAG_1543	Pseudomonadota	Escherichia	Escherichia coli	shuX
MAG_1543	Pseudomonadota	Escherichia	Escherichia coli	shuY
MAG_1543	Pseudomonadota	Escherichia	Escherichia coli	yagV.ecpE
MAG_1543	Pseudomonadota	Escherichia	Escherichia coli	yagW.ecpD
MAG_1543	Pseudomonadota	Escherichia	Escherichia coli	yagX.ecpC
MAG_1543	Pseudomonadota	Escherichia	Escherichia coli	yagY.ecpB
MAG_1543	Pseudomonadota	Escherichia	Escherichia coli	yagZ.ecpA
MAG_1543	Pseudomonadota	Escherichia	Escherichia coli	ykgK.ecpR
MAG_1544	Pseudomonadota	Citrobacter	Citrobacter freundii	chuX
MAG_1544	Pseudomonadota	Citrobacter	Citrobacter freundii	csgB
MAG_1544	Pseudomonadota	Citrobacter	Citrobacter freundii	csgD
MAG_1544	Pseudomonadota	Citrobacter	Citrobacter freundii	csgE
MAG_1544	Pseudomonadota	Citrobacter	Citrobacter freundii	csgF
MAG_1544	Pseudomonadota	Citrobacter	Citrobacter freundii	csgG
MAG_1544	Pseudomonadota	Citrobacter	Citrobacter freundii	entB
MAG_1544	Pseudomonadota	Citrobacter	Citrobacter freundii	entE
MAG_1544	Pseudomonadota	Citrobacter	Citrobacter freundii	fepC
MAG_1544	Pseudomonadota	Citrobacter	Citrobacter freundii	fliG
MAG_1544	Pseudomonadota	Citrobacter	Citrobacter freundii	ompA
MAG_1556	Pseudomonadota	Haemophilus_D		galU
MAG_1556	Pseudomonadota	Haemophilus_D		gmhA.lpcA
MAG_1556	Pseudomonadota	Haemophilus_D		lpxC
MAG_1556	Pseudomonadota	Haemophilus_D		rfaD
MAG_1556	Pseudomonadota	Haemophilus_D		wecA
MAG_1558	Pseudomonadota	Haemophilus_D	Haemophilus_D sp014931275	galU
MAG_1558	Pseudomonadota	Haemophilus_D	Haemophilus_D sp014931275	lpxC
MAG_1558	Pseudomonadota	Haemophilus_D	Haemophilus_D sp014931275	rfaD
MAG_1558	Pseudomonadota	Haemophilus_D	Haemophilus_D sp014931275	rfaE
MAG_1558	Pseudomonadota	Haemophilus_D	Haemophilus_D sp014931275	rffG
MAG_1558	Pseudomonadota	Haemophilus_D	Haemophilus_D sp014931275	yhxB.manB
MAG_1621	Pseudomonadota	Escherichia	Escherichia coli	aslA
MAG_1621	Pseudomonadota	Escherichia	Escherichia coli	chuA
MAG_1621	Pseudomonadota	Escherichia	Escherichia coli	chuS
MAG_1621	Pseudomonadota	Escherichia	Escherichia coli	chuT
MAG_1621	Pseudomonadota	Escherichia	Escherichia coli	chuU
MAG_1621	Pseudomonadota	Escherichia	Escherichia coli	chuV
MAG_1621	Pseudomonadota	Escherichia	Escherichia coli	chuW
MAG_1621	Pseudomonadota	Escherichia	Escherichia coli	chuX
MAG_1621	Pseudomonadota	Escherichia	Escherichia coli	chuY
MAG_1621	Pseudomonadota	Escherichia	Escherichia coli	csgB
MAG_1621	Pseudomonadota	Escherichia	Escherichia coli	csgD
MAG_1621	Pseudomonadota	Escherichia	Escherichia coli	csgF
MAG_1621	Pseudomonadota	Escherichia	Escherichia coli	csgG
MAG_1621	Pseudomonadota	Escherichia	Escherichia coli	entA
MAG_1621	Pseudomonadota	Escherichia	Escherichia coli	entB
MAG_1621	Pseudomonadota	Escherichia	Escherichia coli	entC
MAG_1621	Pseudomonadota	Escherichia	Escherichia coli	entD
MAG_1621	Pseudomonadota	Escherichia	Escherichia coli	entE
MAG_1621	Pseudomonadota	Escherichia	Escherichia coli	entF
MAG_1621	Pseudomonadota	Escherichia	Escherichia coli	entS
MAG_1621	Pseudomonadota	Escherichia	Escherichia coli	fdeC
MAG_1621	Pseudomonadota	Escherichia	Escherichia coli	fepA
MAG_1621	Pseudomonadota	Escherichia	Escherichia coli	fepB
MAG_1621	Pseudomonadota	Escherichia	Escherichia coli	fepC
MAG_1621	Pseudomonadota	Escherichia	Escherichia coli	fepD
MAG_1621	Pseudomonadota	Escherichia	Escherichia coli	fepG
MAG_1621	Pseudomonadota	Escherichia	Escherichia coli	fes
MAG_1621	Pseudomonadota	Escherichia	Escherichia coli	fimA
MAG_1621	Pseudomonadota	Escherichia	Escherichia coli	fimB
MAG_1621	Pseudomonadota	Escherichia	Escherichia coli	fimC
MAG_1621	Pseudomonadota	Escherichia	Escherichia coli	fimD
MAG_1621	Pseudomonadota	Escherichia	Escherichia coli	fimE
MAG_1621	Pseudomonadota	Escherichia	Escherichia coli	fimF
MAG_1621	Pseudomonadota	Escherichia	Escherichia coli	fimG
MAG_1621	Pseudomonadota	Escherichia	Escherichia coli	fimH
MAG_1621	Pseudomonadota	Escherichia	Escherichia coli	fimI
MAG_1621	Pseudomonadota	Escherichia	Escherichia coli	fyuA
MAG_1621	Pseudomonadota	Escherichia	Escherichia coli	gspC
MAG_1621	Pseudomonadota	Escherichia	Escherichia coli	gspD
MAG_1621	Pseudomonadota	Escherichia	Escherichia coli	gspE
MAG_1621	Pseudomonadota	Escherichia	Escherichia coli	gspF
MAG_1621	Pseudomonadota	Escherichia	Escherichia coli	gspG
MAG_1621	Pseudomonadota	Escherichia	Escherichia coli	gspH
MAG_1621	Pseudomonadota	Escherichia	Escherichia coli	gspI
MAG_1621	Pseudomonadota	Escherichia	Escherichia coli	gspJ
MAG_1621	Pseudomonadota	Escherichia	Escherichia coli	gspK
MAG_1621	Pseudomonadota	Escherichia	Escherichia coli	gspL
MAG_1621	Pseudomonadota	Escherichia	Escherichia coli	gspM
MAG_1621	Pseudomonadota	Escherichia	Escherichia coli	gtrA
MAG_1621	Pseudomonadota	Escherichia	Escherichia coli	gtrB
MAG_1621	Pseudomonadota	Escherichia	Escherichia coli	ibeA
MAG_1621	Pseudomonadota	Escherichia	Escherichia coli	irp1
MAG_1621	Pseudomonadota	Escherichia	Escherichia coli	irp2
MAG_1621	Pseudomonadota	Escherichia	Escherichia coli	kpsD
MAG_1621	Pseudomonadota	Escherichia	Escherichia coli	kpsM
MAG_1621	Pseudomonadota	Escherichia	Escherichia coli	kpsT
MAG_1621	Pseudomonadota	Escherichia	Escherichia coli	ompA
MAG_1621	Pseudomonadota	Escherichia	Escherichia coli	vat
MAG_1621	Pseudomonadota	Escherichia	Escherichia coli	yagV.ecpE
MAG_1621	Pseudomonadota	Escherichia	Escherichia coli	yagW.ecpD
MAG_1621	Pseudomonadota	Escherichia	Escherichia coli	yagX.ecpC
MAG_1621	Pseudomonadota	Escherichia	Escherichia coli	yagY.ecpB
MAG_1621	Pseudomonadota	Escherichia	Escherichia coli	yagZ.ecpA
MAG_1621	Pseudomonadota	Escherichia	Escherichia coli	ybtA
MAG_1621	Pseudomonadota	Escherichia	Escherichia coli	ybtE
MAG_1621	Pseudomonadota	Escherichia	Escherichia coli	ybtP
MAG_1621	Pseudomonadota	Escherichia	Escherichia coli	ybtQ
MAG_1621	Pseudomonadota	Escherichia	Escherichia coli	ybtS
MAG_1621	Pseudomonadota	Escherichia	Escherichia coli	ybtT
MAG_1621	Pseudomonadota	Escherichia	Escherichia coli	ybtU
MAG_1621	Pseudomonadota	Escherichia	Escherichia coli	ybtX
MAG_1621	Pseudomonadota	Escherichia	Escherichia coli	ykgK.ecpR
MAG_1637	Bacillota_A	Sarcina	Sarcina perfringens	cloSI
MAG_1637	Bacillota_A	Sarcina	Sarcina perfringens	colA
MAG_1637	Bacillota_A	Sarcina	Sarcina perfringens	cpe
MAG_1637	Bacillota_A	Sarcina	Sarcina perfringens	iap
MAG_1637	Bacillota_A	Sarcina	Sarcina perfringens	nagH
MAG_1637	Bacillota_A	Sarcina	Sarcina perfringens	nagI
MAG_1637	Bacillota_A	Sarcina	Sarcina perfringens	nagJ
MAG_1637	Bacillota_A	Sarcina	Sarcina perfringens	nagK
MAG_1637	Bacillota_A	Sarcina	Sarcina perfringens	nagL
MAG_1637	Bacillota_A	Sarcina	Sarcina perfringens	nanH
MAG_1637	Bacillota_A	Sarcina	Sarcina perfringens	nanI
MAG_1637	Bacillota_A	Sarcina	Sarcina perfringens	nanJ
MAG_1637	Bacillota_A	Sarcina	Sarcina perfringens	pfoA
MAG_1637	Bacillota_A	Sarcina	Sarcina perfringens	plc
MAG_1697	Pseudomonadota	Haemophilus_D	Haemophilus_D sp001811025	galU
MAG_1697	Pseudomonadota	Haemophilus_D	Haemophilus_D sp001811025	kdsA
MAG_1697	Pseudomonadota	Haemophilus_D	Haemophilus_D sp001811025	lpxA
MAG_1697	Pseudomonadota	Haemophilus_D	Haemophilus_D sp001811025	lpxC
MAG_1697	Pseudomonadota	Haemophilus_D	Haemophilus_D sp001811025	rfaD
MAG_1749	Pseudomonadota	Atlantibacter	Atlantibacter hermannii	ompA
MAG_1761	Pseudomonadota	Haemophilus_D	Haemophilus_D parainfluenzae_K	galE
MAG_1761	Pseudomonadota	Haemophilus_D	Haemophilus_D parainfluenzae_K	galU
MAG_1761	Pseudomonadota	Haemophilus_D	Haemophilus_D parainfluenzae_K	gmhA.lpcA
MAG_1761	Pseudomonadota	Haemophilus_D	Haemophilus_D parainfluenzae_K	lpxA
MAG_1761	Pseudomonadota	Haemophilus_D	Haemophilus_D parainfluenzae_K	lpxC
MAG_1761	Pseudomonadota	Haemophilus_D	Haemophilus_D parainfluenzae_K	rfaD
MAG_1761	Pseudomonadota	Haemophilus_D	Haemophilus_D parainfluenzae_K	rfaE
MAG_1761	Pseudomonadota	Haemophilus_D	Haemophilus_D parainfluenzae_K	rffG
MAG_1761	Pseudomonadota	Haemophilus_D	Haemophilus_D parainfluenzae_K	wecA
MAG_1765	Pseudomonadota	Haemophilus_D	Haemophilus_D sp001811025	galE
MAG_1765	Pseudomonadota	Haemophilus_D	Haemophilus_D sp001811025	galU
MAG_1765	Pseudomonadota	Haemophilus_D	Haemophilus_D sp001811025	gmhA.lpcA
MAG_1765	Pseudomonadota	Haemophilus_D	Haemophilus_D sp001811025	lpxA
MAG_1765	Pseudomonadota	Haemophilus_D	Haemophilus_D sp001811025	lpxC
MAG_1765	Pseudomonadota	Haemophilus_D	Haemophilus_D sp001811025	rfaD
MAG_1765	Pseudomonadota	Haemophilus_D	Haemophilus_D sp001811025	rffG
MAG_1765	Pseudomonadota	Haemophilus_D	Haemophilus_D sp001811025	yhxB.manB
MAG_1776	Pseudomonadota	Phytobacter	Phytobacter diazotrophicus	entB
MAG_1776	Pseudomonadota	Phytobacter	Phytobacter diazotrophicus	ompA
MAG_1797	Pseudomonadota	Haemophilus_D	Haemophilus_D sp959600045	galE
MAG_1797	Pseudomonadota	Haemophilus_D	Haemophilus_D sp959600045	galU
MAG_1797	Pseudomonadota	Haemophilus_D	Haemophilus_D sp959600045	gmhA.lpcA
MAG_1797	Pseudomonadota	Haemophilus_D	Haemophilus_D sp959600045	kdsA
MAG_1797	Pseudomonadota	Haemophilus_D	Haemophilus_D sp959600045	lpxA
MAG_1797	Pseudomonadota	Haemophilus_D	Haemophilus_D sp959600045	lpxC
MAG_1797	Pseudomonadota	Haemophilus_D	Haemophilus_D sp959600045	rfaD
MAG_1797	Pseudomonadota	Haemophilus_D	Haemophilus_D sp959600045	rfaE
MAG_1797	Pseudomonadota	Haemophilus_D	Haemophilus_D sp959600045	rffG
MAG_1797	Pseudomonadota	Haemophilus_D	Haemophilus_D sp959600045	wecA
MAG_1797	Pseudomonadota	Haemophilus_D	Haemophilus_D sp959600045	yhxB.manB
MAG_1809	Pseudomonadota	Haemophilus_D	Haemophilus_D sp001811025	galE
MAG_1809	Pseudomonadota	Haemophilus_D	Haemophilus_D sp001811025	galU
MAG_1809	Pseudomonadota	Haemophilus_D	Haemophilus_D sp001811025	gmhA.lpcA
MAG_1809	Pseudomonadota	Haemophilus_D	Haemophilus_D sp001811025	kdsA
MAG_1809	Pseudomonadota	Haemophilus_D	Haemophilus_D sp001811025	lpxA
MAG_1809	Pseudomonadota	Haemophilus_D	Haemophilus_D sp001811025	lpxC
MAG_1809	Pseudomonadota	Haemophilus_D	Haemophilus_D sp001811025	rfaD
MAG_1809	Pseudomonadota	Haemophilus_D	Haemophilus_D sp001811025	rfaE
MAG_1809	Pseudomonadota	Haemophilus_D	Haemophilus_D sp001811025	rffG
MAG_1809	Pseudomonadota	Haemophilus_D	Haemophilus_D sp001811025	wecA
MAG_1809	Pseudomonadota	Haemophilus_D	Haemophilus_D sp001811025	yhxB.manB
MAG_1870	Pseudomonadota	Haemophilus_A	Haemophilus_A paraphrohaemolyticus_A	gmhA.lpcA
MAG_1877	Pseudomonadota	Haemophilus_D	Haemophilus_D parainfluenzae_K	galE
MAG_1877	Pseudomonadota	Haemophilus_D	Haemophilus_D parainfluenzae_K	galU
MAG_1877	Pseudomonadota	Haemophilus_D	Haemophilus_D parainfluenzae_K	gmhA.lpcA
MAG_1877	Pseudomonadota	Haemophilus_D	Haemophilus_D parainfluenzae_K	kdsA
MAG_1877	Pseudomonadota	Haemophilus_D	Haemophilus_D parainfluenzae_K	lpxA
MAG_1877	Pseudomonadota	Haemophilus_D	Haemophilus_D parainfluenzae_K	lpxC
MAG_1877	Pseudomonadota	Haemophilus_D	Haemophilus_D parainfluenzae_K	rfaD
MAG_1877	Pseudomonadota	Haemophilus_D	Haemophilus_D parainfluenzae_K	rfaE
MAG_1877	Pseudomonadota	Haemophilus_D	Haemophilus_D parainfluenzae_K	rffG
MAG_1877	Pseudomonadota	Haemophilus_D	Haemophilus_D parainfluenzae_K	wecA
MAG_1877	Pseudomonadota	Haemophilus_D	Haemophilus_D parainfluenzae_K	yhxB.manB
MAG_1890	Pseudomonadota	Haemophilus_D	Haemophilus_D sp019423025	galE
MAG_1890	Pseudomonadota	Haemophilus_D	Haemophilus_D sp019423025	galU
MAG_1890	Pseudomonadota	Haemophilus_D	Haemophilus_D sp019423025	gmhA.lpcA
MAG_1890	Pseudomonadota	Haemophilus_D	Haemophilus_D sp019423025	kdsA
MAG_1890	Pseudomonadota	Haemophilus_D	Haemophilus_D sp019423025	lpxA
MAG_1890	Pseudomonadota	Haemophilus_D	Haemophilus_D sp019423025	lpxC
MAG_1890	Pseudomonadota	Haemophilus_D	Haemophilus_D sp019423025	rfaD
MAG_1890	Pseudomonadota	Haemophilus_D	Haemophilus_D sp019423025	rfaE
MAG_1890	Pseudomonadota	Haemophilus_D	Haemophilus_D sp019423025	rffG
MAG_1890	Pseudomonadota	Haemophilus_D	Haemophilus_D sp019423025	wecA
MAG_1890	Pseudomonadota	Haemophilus_D	Haemophilus_D sp019423025	yhxB.manB
MAG_1917	Pseudomonadota	Haemophilus_D	Haemophilus_D parainfluenzae_M	galE
MAG_1917	Pseudomonadota	Haemophilus_D	Haemophilus_D parainfluenzae_M	galU
MAG_1917	Pseudomonadota	Haemophilus_D	Haemophilus_D parainfluenzae_M	gmhA.lpcA
MAG_1917	Pseudomonadota	Haemophilus_D	Haemophilus_D parainfluenzae_M	kdsA
MAG_1917	Pseudomonadota	Haemophilus_D	Haemophilus_D parainfluenzae_M	lpxA
MAG_1917	Pseudomonadota	Haemophilus_D	Haemophilus_D parainfluenzae_M	lpxC
MAG_1917	Pseudomonadota	Haemophilus_D	Haemophilus_D parainfluenzae_M	rfaD
MAG_1917	Pseudomonadota	Haemophilus_D	Haemophilus_D parainfluenzae_M	rfaE
MAG_1917	Pseudomonadota	Haemophilus_D	Haemophilus_D parainfluenzae_M	rffG
MAG_1917	Pseudomonadota	Haemophilus_D	Haemophilus_D parainfluenzae_M	wecA
MAG_1917	Pseudomonadota	Haemophilus_D	Haemophilus_D parainfluenzae_M	yhxB.manB
MAG_1927	Pseudomonadota	Haemophilus_D	Haemophilus_D parainfluenzae_K	galE
MAG_1927	Pseudomonadota	Haemophilus_D	Haemophilus_D parainfluenzae_K	galU
MAG_1927	Pseudomonadota	Haemophilus_D	Haemophilus_D parainfluenzae_K	gmhA.lpcA
MAG_1927	Pseudomonadota	Haemophilus_D	Haemophilus_D parainfluenzae_K	kdsA
MAG_1927	Pseudomonadota	Haemophilus_D	Haemophilus_D parainfluenzae_K	lpxA
MAG_1927	Pseudomonadota	Haemophilus_D	Haemophilus_D parainfluenzae_K	lpxC
MAG_1927	Pseudomonadota	Haemophilus_D	Haemophilus_D parainfluenzae_K	rfaD
MAG_1927	Pseudomonadota	Haemophilus_D	Haemophilus_D parainfluenzae_K	rfaE
MAG_1927	Pseudomonadota	Haemophilus_D	Haemophilus_D parainfluenzae_K	rfaF
MAG_1927	Pseudomonadota	Haemophilus_D	Haemophilus_D parainfluenzae_K	rffG
MAG_1936	Bacillota	Staphylococcus	Staphylococcus aureus	adsA
MAG_1936	Bacillota	Staphylococcus	Staphylococcus aureus	aur
MAG_1936	Bacillota	Staphylococcus	Staphylococcus aureus	cap8A
MAG_1936	Bacillota	Staphylococcus	Staphylococcus aureus	cap8B
MAG_1936	Bacillota	Staphylococcus	Staphylococcus aureus	cap8C
MAG_1936	Bacillota	Staphylococcus	Staphylococcus aureus	cap8D
MAG_1936	Bacillota	Staphylococcus	Staphylococcus aureus	cap8E
MAG_1936	Bacillota	Staphylococcus	Staphylococcus aureus	cap8F
MAG_1936	Bacillota	Staphylococcus	Staphylococcus aureus	cap8G
MAG_1936	Bacillota	Staphylococcus	Staphylococcus aureus	cap8H
MAG_1936	Bacillota	Staphylococcus	Staphylococcus aureus	cap8I
MAG_1936	Bacillota	Staphylococcus	Staphylococcus aureus	cap8J
MAG_1936	Bacillota	Staphylococcus	Staphylococcus aureus	cap8K
MAG_1936	Bacillota	Staphylococcus	Staphylococcus aureus	cap8L
MAG_1936	Bacillota	Staphylococcus	Staphylococcus aureus	cap8M
MAG_1936	Bacillota	Staphylococcus	Staphylococcus aureus	cap8N
MAG_1936	Bacillota	Staphylococcus	Staphylococcus aureus	cap8O
MAG_1936	Bacillota	Staphylococcus	Staphylococcus aureus	cap8P
MAG_1936	Bacillota	Staphylococcus	Staphylococcus aureus	clfA
MAG_1936	Bacillota	Staphylococcus	Staphylococcus aureus	clfB
MAG_1936	Bacillota	Staphylococcus	Staphylococcus aureus	coa
MAG_1936	Bacillota	Staphylococcus	Staphylococcus aureus	ebp
MAG_1936	Bacillota	Staphylococcus	Staphylococcus aureus	esaA
MAG_1936	Bacillota	Staphylococcus	Staphylococcus aureus	esaB
MAG_1936	Bacillota	Staphylococcus	Staphylococcus aureus	essA
MAG_1936	Bacillota	Staphylococcus	Staphylococcus aureus	essB
MAG_1936	Bacillota	Staphylococcus	Staphylococcus aureus	esxA
MAG_1936	Bacillota	Staphylococcus	Staphylococcus aureus	geh
MAG_1936	Bacillota	Staphylococcus	Staphylococcus aureus	hlb
MAG_1936	Bacillota	Staphylococcus	Staphylococcus aureus	hld
MAG_1936	Bacillota	Staphylococcus	Staphylococcus aureus	hlgA
MAG_1936	Bacillota	Staphylococcus	Staphylococcus aureus	hlgB
MAG_1936	Bacillota	Staphylococcus	Staphylococcus aureus	hlgC
MAG_1936	Bacillota	Staphylococcus	Staphylococcus aureus	hly.hla
MAG_1936	Bacillota	Staphylococcus	Staphylococcus aureus	hysA
MAG_1936	Bacillota	Staphylococcus	Staphylococcus aureus	icaA
MAG_1936	Bacillota	Staphylococcus	Staphylococcus aureus	icaB
MAG_1936	Bacillota	Staphylococcus	Staphylococcus aureus	icaC
MAG_1936	Bacillota	Staphylococcus	Staphylococcus aureus	icaD
MAG_1936	Bacillota	Staphylococcus	Staphylococcus aureus	icaR
MAG_1936	Bacillota	Staphylococcus	Staphylococcus aureus	isdA
MAG_1936	Bacillota	Staphylococcus	Staphylococcus aureus	isdB
MAG_1936	Bacillota	Staphylococcus	Staphylococcus aureus	isdC
MAG_1936	Bacillota	Staphylococcus	Staphylococcus aureus	isdD
MAG_1936	Bacillota	Staphylococcus	Staphylococcus aureus	isdE
MAG_1936	Bacillota	Staphylococcus	Staphylococcus aureus	isdF
MAG_1936	Bacillota	Staphylococcus	Staphylococcus aureus	isdG
MAG_1936	Bacillota	Staphylococcus	Staphylococcus aureus	lip
MAG_1936	Bacillota	Staphylococcus	Staphylococcus aureus	lukF.PV
MAG_1936	Bacillota	Staphylococcus	Staphylococcus aureus	map
MAG_1936	Bacillota	Staphylococcus	Staphylococcus aureus	sbi
MAG_1936	Bacillota	Staphylococcus	Staphylococcus aureus	sdrC
MAG_1936	Bacillota	Staphylococcus	Staphylococcus aureus	seb
MAG_1936	Bacillota	Staphylococcus	Staphylococcus aureus	srtB
MAG_1936	Bacillota	Staphylococcus	Staphylococcus aureus	sspA
MAG_1936	Bacillota	Staphylococcus	Staphylococcus aureus	sspB
MAG_1936	Bacillota	Staphylococcus	Staphylococcus aureus	sspC
MAG_1936	Bacillota	Staphylococcus	Staphylococcus aureus	vWbp
MAG_1937	Bacillota_A	Clostridium	Clostridium butyricum	nanH
MAG_1971	Bacillota	Enterococcus_A	Enterococcus_A avium	fss3
MAG_1991	Bacillota	Streptococcus	Streptococcus mitis_D	lytC
MAG_1991	Bacillota	Streptococcus	Streptococcus mitis_D	pavA
MAG_1991	Bacillota	Streptococcus	Streptococcus mitis_D	pce
MAG_1991	Bacillota	Streptococcus	Streptococcus mitis_D	ply
MAG_1991	Bacillota	Streptococcus	Streptococcus mitis_D	psaA
MAG_2023	Pseudomonadota	Neisseria	Neisseria sp000186165	ctrD
MAG_2023	Pseudomonadota	Neisseria	Neisseria sp000186165	hmbR
MAG_2023	Pseudomonadota	Neisseria	Neisseria sp000186165	katA
MAG_2023	Pseudomonadota	Neisseria	Neisseria sp000186165	lipA
MAG_2023	Pseudomonadota	Neisseria	Neisseria sp000186165	lipB
MAG_2023	Pseudomonadota	Neisseria	Neisseria sp000186165	msrA.B.pilB
MAG_2023	Pseudomonadota	Neisseria	Neisseria sp000186165	mtrD
MAG_2023	Pseudomonadota	Neisseria	Neisseria sp000186165	pilT
MAG_2023	Pseudomonadota	Neisseria	Neisseria sp000186165	recN
MAG_2024	Pseudomonadota	Haemophilus_A	Haemophilus_A parahaemolyticus_B	gmhA.lpcA
MAG_2024	Pseudomonadota	Haemophilus_A	Haemophilus_A parahaemolyticus_B	yhxB.manB
MAG_2025	Pseudomonadota	Haemophilus_D	Haemophilus_D sp019423025	galE
MAG_2025	Pseudomonadota	Haemophilus_D	Haemophilus_D sp019423025	galU
MAG_2025	Pseudomonadota	Haemophilus_D	Haemophilus_D sp019423025	gmhA.lpcA
MAG_2025	Pseudomonadota	Haemophilus_D	Haemophilus_D sp019423025	kdsA
MAG_2025	Pseudomonadota	Haemophilus_D	Haemophilus_D sp019423025	lpxA
MAG_2025	Pseudomonadota	Haemophilus_D	Haemophilus_D sp019423025	lpxC
MAG_2025	Pseudomonadota	Haemophilus_D	Haemophilus_D sp019423025	rfaD
MAG_2025	Pseudomonadota	Haemophilus_D	Haemophilus_D sp019423025	rfaE
MAG_2025	Pseudomonadota	Haemophilus_D	Haemophilus_D sp019423025	wecA
MAG_2025	Pseudomonadota	Haemophilus_D	Haemophilus_D sp019423025	yhxB.manB
MAG_2063	Pseudomonadota	Haemophilus_D	Haemophilus_D parainfluenzae_S	galE
MAG_2063	Pseudomonadota	Haemophilus_D	Haemophilus_D parainfluenzae_S	galU
MAG_2063	Pseudomonadota	Haemophilus_D	Haemophilus_D parainfluenzae_S	gmhA.lpcA
MAG_2063	Pseudomonadota	Haemophilus_D	Haemophilus_D parainfluenzae_S	kdsA
MAG_2063	Pseudomonadota	Haemophilus_D	Haemophilus_D parainfluenzae_S	lpxA
MAG_2063	Pseudomonadota	Haemophilus_D	Haemophilus_D parainfluenzae_S	lpxC
MAG_2063	Pseudomonadota	Haemophilus_D	Haemophilus_D parainfluenzae_S	rfaD
MAG_2063	Pseudomonadota	Haemophilus_D	Haemophilus_D parainfluenzae_S	rfaE
MAG_2063	Pseudomonadota	Haemophilus_D	Haemophilus_D parainfluenzae_S	rffG
MAG_2063	Pseudomonadota	Haemophilus_D	Haemophilus_D parainfluenzae_S	yhxB.manB
MAG_2091	Pseudomonadota	Klebsiella	Klebsiella variicola	entA
MAG_2091	Pseudomonadota	Klebsiella	Klebsiella variicola	entB
MAG_2091	Pseudomonadota	Klebsiella	Klebsiella variicola	fepC
MAG_2091	Pseudomonadota	Klebsiella	Klebsiella variicola	ompA
MAG_2091	Pseudomonadota	Klebsiella	Klebsiella variicola	yagV.ecpE
MAG_2091	Pseudomonadota	Klebsiella	Klebsiella variicola	yagW.ecpD
MAG_2091	Pseudomonadota	Klebsiella	Klebsiella variicola	yagX.ecpC
MAG_2091	Pseudomonadota	Klebsiella	Klebsiella variicola	yagY.ecpB
MAG_2091	Pseudomonadota	Klebsiella	Klebsiella variicola	yagZ.ecpA
MAG_2091	Pseudomonadota	Klebsiella	Klebsiella variicola	ykgK.ecpR
MAG_2132	Pseudomonadota	Haemophilus_D	Haemophilus_D sp014931275	galE
MAG_2132	Pseudomonadota	Haemophilus_D	Haemophilus_D sp014931275	galU
MAG_2132	Pseudomonadota	Haemophilus_D	Haemophilus_D sp014931275	gmhA.lpcA
MAG_2132	Pseudomonadota	Haemophilus_D	Haemophilus_D sp014931275	kdsA
MAG_2132	Pseudomonadota	Haemophilus_D	Haemophilus_D sp014931275	lpxA
MAG_2132	Pseudomonadota	Haemophilus_D	Haemophilus_D sp014931275	lpxC
MAG_2132	Pseudomonadota	Haemophilus_D	Haemophilus_D sp014931275	rfaD
MAG_2132	Pseudomonadota	Haemophilus_D	Haemophilus_D sp014931275	rfaE
MAG_2132	Pseudomonadota	Haemophilus_D	Haemophilus_D sp014931275	rffG
MAG_2132	Pseudomonadota	Haemophilus_D	Haemophilus_D sp014931275	wecA
MAG_2132	Pseudomonadota	Haemophilus_D	Haemophilus_D sp014931275	yhxB.manB
MAG_2154	Pseudomonadota	Haemophilus_D		galE
MAG_2154	Pseudomonadota	Haemophilus_D		gmhA.lpcA
MAG_2154	Pseudomonadota	Haemophilus_D		kdsA
MAG_2154	Pseudomonadota	Haemophilus_D		lpxA
MAG_2154	Pseudomonadota	Haemophilus_D		lpxC
MAG_2154	Pseudomonadota	Haemophilus_D		rfaD
MAG_2154	Pseudomonadota	Haemophilus_D		rfaE
MAG_2154	Pseudomonadota	Haemophilus_D		rffG
MAG_2154	Pseudomonadota	Haemophilus_D		yhxB.manB
MAG_2181	Pseudomonadota	Haemophilus_D	Haemophilus_D sp927911595	galE
MAG_2181	Pseudomonadota	Haemophilus_D	Haemophilus_D sp927911595	gmhA.lpcA
MAG_2181	Pseudomonadota	Haemophilus_D	Haemophilus_D sp927911595	kdsA
MAG_2181	Pseudomonadota	Haemophilus_D	Haemophilus_D sp927911595	lpxA
MAG_2181	Pseudomonadota	Haemophilus_D	Haemophilus_D sp927911595	lpxC
MAG_2181	Pseudomonadota	Haemophilus_D	Haemophilus_D sp927911595	rfaE
MAG_2181	Pseudomonadota	Haemophilus_D	Haemophilus_D sp927911595	rffG
MAG_2181	Pseudomonadota	Haemophilus_D	Haemophilus_D sp927911595	wecA
MAG_2244	Pseudomonadota	Haemophilus_D	Haemophilus_D parainfluenzae_Y	galE
MAG_2244	Pseudomonadota	Haemophilus_D	Haemophilus_D parainfluenzae_Y	galU
MAG_2244	Pseudomonadota	Haemophilus_D	Haemophilus_D parainfluenzae_Y	gmhA.lpcA
MAG_2244	Pseudomonadota	Haemophilus_D	Haemophilus_D parainfluenzae_Y	kdsA
MAG_2244	Pseudomonadota	Haemophilus_D	Haemophilus_D parainfluenzae_Y	lpxA
MAG_2244	Pseudomonadota	Haemophilus_D	Haemophilus_D parainfluenzae_Y	lpxC
MAG_2244	Pseudomonadota	Haemophilus_D	Haemophilus_D parainfluenzae_Y	rfaD
MAG_2244	Pseudomonadota	Haemophilus_D	Haemophilus_D parainfluenzae_Y	rfaE
MAG_2244	Pseudomonadota	Haemophilus_D	Haemophilus_D parainfluenzae_Y	rffG
MAG_2244	Pseudomonadota	Haemophilus_D	Haemophilus_D parainfluenzae_Y	wecA
MAG_2244	Pseudomonadota	Haemophilus_D	Haemophilus_D parainfluenzae_Y	yhxB.manB
MAG_2246	Pseudomonadota	Haemophilus_D	Haemophilus_D parainfluenzae_S	galE
MAG_2246	Pseudomonadota	Haemophilus_D	Haemophilus_D parainfluenzae_S	galU
MAG_2246	Pseudomonadota	Haemophilus_D	Haemophilus_D parainfluenzae_S	gmhA.lpcA
MAG_2246	Pseudomonadota	Haemophilus_D	Haemophilus_D parainfluenzae_S	kdsA
MAG_2246	Pseudomonadota	Haemophilus_D	Haemophilus_D parainfluenzae_S	lpxA
MAG_2246	Pseudomonadota	Haemophilus_D	Haemophilus_D parainfluenzae_S	lpxC
MAG_2246	Pseudomonadota	Haemophilus_D	Haemophilus_D parainfluenzae_S	rfaD
MAG_2246	Pseudomonadota	Haemophilus_D	Haemophilus_D parainfluenzae_S	rfaE
MAG_2246	Pseudomonadota	Haemophilus_D	Haemophilus_D parainfluenzae_S	rffG
MAG_2246	Pseudomonadota	Haemophilus_D	Haemophilus_D parainfluenzae_S	wecA
MAG_2246	Pseudomonadota	Haemophilus_D	Haemophilus_D parainfluenzae_S	yhxB.manB
MAG_2276	Bacillota	Streptococcus		lytC
MAG_2276	Bacillota	Streptococcus		pavA
MAG_2276	Bacillota	Streptococcus		psaA
MAG_2279	Pseudomonadota	Haemophilus_D	Haemophilus_D parainfluenzae_K	galE
MAG_2279	Pseudomonadota	Haemophilus_D	Haemophilus_D parainfluenzae_K	galU
MAG_2279	Pseudomonadota	Haemophilus_D	Haemophilus_D parainfluenzae_K	gmhA.lpcA
MAG_2279	Pseudomonadota	Haemophilus_D	Haemophilus_D parainfluenzae_K	kdsA
MAG_2279	Pseudomonadota	Haemophilus_D	Haemophilus_D parainfluenzae_K	lpxA
MAG_2279	Pseudomonadota	Haemophilus_D	Haemophilus_D parainfluenzae_K	lpxC
MAG_2279	Pseudomonadota	Haemophilus_D	Haemophilus_D parainfluenzae_K	rfaD
MAG_2279	Pseudomonadota	Haemophilus_D	Haemophilus_D parainfluenzae_K	rfaE
MAG_2279	Pseudomonadota	Haemophilus_D	Haemophilus_D parainfluenzae_K	rffG
MAG_2279	Pseudomonadota	Haemophilus_D	Haemophilus_D parainfluenzae_K	yhxB.manB
