# Supplementary material for: Temporal dynamics and microbial interactions shaping the gut resistome in early infancy
Source: Nat Commun. 2025 Aug 30;16:8139. doi: 10.1038/s41467-025-63401-6 (PMC12398494; doi:10.1038/s41467-025-63401-6)
Supplement: Supplementary file 6 — Supplementary Data 4 [file 41467_2025_63401_MOESM6_ESM.xlsx]

## Sheet: Sheet1
Supplementary Data 4. Assembly quality metrics
Assembly	# contigs (>=0 bp)	# contigs (>=1000 bp)	# contigs (>=5000 bp)	# contigs (>=10000 bp)	# contigs (>=25000 bp)	# contigs (>=50000 bp)	Total length (>= 0 bp)	Total length (>= 1000 bp)	Total length (>= 5000 bp)	Total length (>= 10000 bp)	Total length (>= 25000 bp)	Total length (>= 50000 bp)	# contigs	Largest contig	Total length	GC (%)	N50	N90	auN	L50	L90	# N's per 100 kbp
CL100074221_L02_518	1380	1380	876	682	425	264	46261820	46261820	44737717	43321670	39231012	33429989	1380	871376	46261820	49.46	109437	15579	138265	127	548	0
CL100076918_L02_512	1581	1581	643	305	156	103	22580280	22580280	19627331	17275319	15151869	13303269	1581	494949	22580280	48.27	79896	4180	115412	72	797	0
CL100077353_L01_567	2511	2511	1027	511	291	182	38831048	38831048	34171934	30615566	27269415	23343778	2511	585800	38831048	50.94	78193	4352	122998	119	1194	0
CL100074204_L01_528	8424	8424	3397	1635	646	291	87530122	87530122	72036221	59913196	44882541	32275879	8424	453254	87530122	43.35	27247	3422	68936.9	604	5042	0
CL100074203_L02_540	17336	17336	7135	3661	1454	645	185894664	185894664	154744980	130609825	96688154	68376560	17336	639704	185894664	46.93	27744	3453	67310.4	1312	10177	0
CL100073991_L01_504	25605	25605	10080	4951	1810	718	242654325	242654325	195419564	159854314	111955321	74072175	25605	629177	242654325	45.9	21019	3187	55427.5	2222	15874	0
CL100077365_L02_535	21591	21591	8014	3766	1295	471	176028779	176028779	134978387	105610258	67924461	39387230	21591	329854	176028779	46.1	15310	2916	33734.9	2330	14254	0
CL100077142_L01_577	45884	45884	17427	7979	2648	957	381363305	381363305	294751264	229224589	148558629	90394064	45884	513088	381363305	47.8	15328	2983	41194.7	4828	30127	0
CL100077487_L01_537	31924	31924	11817	5445	1817	669	261466977	261466977	200187164	156225661	101485717	61874715	31924	482965	261466977	47.2	15056	2949	41552.8	3343	21075	0
CL100074204_L02_536	1509	1509	640	429	290	179	34542436	34542436	31916395	30508201	28231576	24138961	1509	718107	34542436	43.85	101865	7339	146834	86	499	0
CL100077354_L02_578	862	862	266	120	44	23	7621259	7621259	5853487	4853851	3739412	2987786	862	314292	7621259	49.02	23363	2857	73421.4	47	538	0
CL100074221_L01_511	3365	3365	1212	673	271	114	34413795	34413795	28146080	24315369	17975261	12455261	3365	533432	34413795	47.29	28065	3078	72663.4	242	1949	0
CL100077354_L01_570	3535	3535	1622	1050	550	295	60968715	60968715	55308679	51361354	43282594	34340658	3535	504601	60968715	47.97	64034	5356	104807	227	1538	0
CL100077142_L01_580	7902	7902	3709	2316	1094	525	116409215	116409215	103774915	93959840	75021142	54885126	7902	549240	116409215	46.69	45316	4621	77715.4	596	3916	0
CL100074202_L02_522	16820	16820	7190	3772	1494	676	185750966	185750966	156170659	132591407	97325513	68497143	16820	581530	185750966	45.28	28157	3587	62909.6	1327	9802	0
CL100076893_L02_568	24183	24183	8795	4061	1358	557	200439038	200439038	153847422	121115204	79759099	52072693	24183	528255	200439038	45.96	15892	2929	43407.2	2391	15831	0
CL100074221_L01_516	24303	24303	10153	5406	2174	896	262468749	262468749	219340404	186260025	136508504	92228168	24303	674178	262468749	47.59	27076	3477	63340.1	1972	14221	0
CL100077168_L01_506	22557	22557	9019	4503	1782	787	229093386	229093386	187915510	156639871	115129205	80268994	22557	545542	229093386	48.5	25228	3313	60659.4	1759	13535	0
CL100073990_L02_589	1343	1343	577	339	169	72	17950758	17950758	15602898	13971690	11390871	8014257	1343	359210	17950758	46.47	41371	4021	76698.3	94	701	0
CL100077383_L02_568	2029	2029	751	331	112	45	18165594	18165594	14291672	11405189	8140798	5731035	2029	359210	18165594	49.19	18604	3035	65188.5	158	1289	0
CL100077664_L01_596	2743	2743	1026	439	121	35	20542952	20542952	15411356	11276037	6499438	3472409	2743	359208	20542952	42.25	12003	2805	35366.5	347	1871	0
CL100077487_L02_552	5967	5967	2665	1357	523	249	67450978	67450978	57172800	47975805	35094337	25572490	5967	814986	67450978	41.66	27474	3717	74311.8	472	3484	0
CL100074219_L02_507	14368	14368	5808	3033	1151	487	144930524	144930524	119309657	99903907	70833072	47853566	14368	534573	144930524	48.37	23909	3250	58648.7	1218	8604	0
CL100074213_L01_556	15389	15389	6079	3298	1560	751	180776011	180776011	152661406	133466697	106545204	77692888	15389	698142	180776011	44.66	38058	3554	71509.9	1041	8484	0
CL100073912_L01_551	19943	19943	8443	4338	1732	789	219580181	219580181	184348193	155854729	116115512	83313435	19943	700924	219580181	47.07	28879	3568	68592	1497	11595	0
CL100073988_L01_530	20677	20677	8656	4460	1675	715	211656737	211656737	175078385	145745526	102960498	69263073	20677	769953	211656737	45.77	23638	3375	55193.9	1794	12432	0
CL100074213_L01_553	33984	33984	11923	5613	2025	812	283620336	283620336	217580448	174194774	119387947	77249050	33984	524920	283620336	47.15	17267	2882	46370	3113	22054	0
CL100077667_L01_15	38125	38125	13847	6774	2751	1160	346826409	346826409	273755245	225139334	163292094	108057925	38125	539152	346826409	48.33	21691	3027	48336.1	3185	23877	0
CL100073914_L01_576	1177	1177	885	652	324	137	29816075	29816075	28870250	27154351	21798797	15205472	1177	530802	29816075	38.71	51580	10940	92254.1	132	622	0
CL100074196_L02_501	2884	2884	998	554	263	109	29819963	29819963	24284244	21188268	16653707	11214049	2884	554694	29819963	41.86	32578	3091	70013.4	202	1662	0
CL100074221_L02_519	1362	1362	767	541	321	170	32069098	32069098	30272905	28716607	25098130	19685035	1362	495761	32069098	45.8	74465	9191	107764	111	557	0
CL100074202_L01_514	3291	3291	1738	1124	572	281	58705591	58705591	53914677	49546661	40741165	30601668	3291	456207	58705591	46.72	52454	6125	91735.7	257	1542	0
CL100074204_L01_530	6672	6672	3513	2224	1058	495	106406740	106406740	96640855	87595815	69060258	49302647	6672	450848	106406740	46.09	44017	5357	71083.7	580	3345	0
CL100073944_L02_539	27537	27537	11286	5722	1949	710	258614259	258614259	209170916	170300691	112517676	69744502	27537	651747	258614259	48.1	19360	3218	49808.3	2720	17201	0
CL100073891_L01_579	21100	21100	8465	4427	1810	774	219205489	219205489	180776777	152805744	112015511	75915707	21100	472996	219205489	47.57	26185	3355	56177	1716	12528	0
CL100076893_L02_572	12984	12984	5345	2719	1123	580	151603772	151603772	128253154	109934830	85452370	66280455	12984	990712	151603772	49.1	36507	3611	80429.9	803	7286	0
CL100073891_L02_595	24934	24934	7655	3422	1212	491	187038811	187038811	135530676	106452696	73387150	48485157	24934	468737	187038811	46.5	13895	2695	44723.7	2316	16829	0
CL100077353_L01_570	20759	20759	6981	3329	1197	432	165025361	165025361	123956571	98759505	66122676	39686818	20759	429126	165025361	47.32	15800	2794	39905	2029	13725	0
CL100073988_L02_536	22560	22560	7660	3517	1276	525	187776005	187776005	143000625	114435139	80272261	54345276	22560	901671	187776005	47.44	17350	2874	59364.7	1931	14669	0
CL100077142_L01_579	4061	4061	1456	723	322	142	42525643	42525643	34743672	29724972	23539921	17125914	4061	850146	42525643	48.42	33129	3180	92401	243	2346	0
CL100076870_L01_525	6253	6253	2261	1054	414	206	59583700	59583700	47490795	39191145	29497272	22287292	6253	470978	59583700	48.97	24171	3099	62443.1	426	3846	0
CL100074202_L02_521	3784	3784	1477	736	382	227	50841425	50841425	43758221	38672228	33191837	27651349	3784	577347	50841425	46.65	63069	3913	103490	187	1935	0
CL100076870_L02_538	10797	10797	4514	2424	1163	591	137828661	137828661	118734033	104189705	84583713	64081080	10797	580187	137828661	44.69	44068	3863	83695.8	694	5718	0
CL100074203_L01_526	13022	13022	5114	2468	905	363	118477281	118477281	94277989	75944183	52033872	33197311	13022	381916	118477281	46.15	19160	3145	43678.1	1236	8257	0
CL100076893_L02_567	23544	23544	9199	4707	1883	791	229962607	229962607	186599825	155586835	112427916	74130719	23544	462404	229962607	46.92	23611	3210	49848.3	1989	14347	0
CL100073914_L01_578	35114	35114	14160	6938	2163	709	301843923	301843923	237983257	187485247	114455250	64277957	35114	709625	301843923	48.93	15796	3078	39219.6	4007	22822	0
CL100074202_L01_513	32789	32789	12717	5709	1723	598	262767182	262767182	201296883	152536098	92606084	53808097	32789	470783	262767182	47.79	13494	2977	35037.1	3877	21948	0
CL100076870_L02_534	5076	5076	1882	1108	593	359	74488076	74488076	64986918	59663071	51562982	43256268	5076	728819	74488076	46.17	70601	3928	105331	259	2345	0
CL100077142_L02_590	4236	4236	1504	538	192	85	34647525	34647525	26128926	19458327	14338229	10541378	4236	588866	34647525	36.63	14091	2994	70895.9	357	2818	0
CL100077142_L02_589	4124	4124	1624	911	476	277	58146974	58146974	50584639	45730914	38882201	31629463	4124	456335	58146974	46.32	60900	3970	95500.6	231	2016	0
CL100077664_L01_590	2944	2944	1148	596	306	170	37432230	37432230	32021783	28242093	23738089	18781828	2944	787365	37432230	48.17	50236	3693	96732.7	169	1541	0
CL100077667_L02_20	4279	4279	1852	1012	468	229	55490428	55490428	48114245	42297257	34008834	25619537	4279	687677	55490428	51.37	42135	3955	97225.3	276	2262	0
CL100077383_L02_565	24493	24493	10038	5246	2117	982	267174030	267174030	223331171	190123051	142131317	102139122	24493	641333	267174030	46.81	29438	3466	65151.8	1802	14188	0
CL100076870_L01_530	21688	21688	8371	4309	1679	792	222698018	222698018	182578476	154409378	113839374	82876125	21688	540258	222698018	47.82	26488	3246	62421.6	1583	12850	0
CL100077353_L02_576	27130	27130	9493	4691	1698	679	233206325	233206325	180535505	147271202	101384031	65639077	27130	526169	233206325	47.17	18769	2903	47361.2	2400	17354	0
CL100077121_L01_524	32583	32583	12474	6264	2445	1136	328752182	328752182	267969253	224994214	166415832	121022126	32583	625324	328752182	48.26	25811	3235	64072.2	2365	19482	0
CL100077664_L02_503	26517	26517	9978	5130	2011	919	263916269	263916269	213990280	180474551	132385731	94411473	26517	625899	263916269	47.22	25181	3198	62562.4	1994	15936	0
CL100076918_L01_501	3287	3287	1172	534	214	93	29870191	29870191	23369461	18913971	14091436	9835987	3287	315375	29870191	37.87	21279	3097	55430.3	251	2079	0
CL100074221_L01_515	7452	7452	2830	1350	501	215	68489811	68489811	54465457	44325672	31444452	21478765	7452	443807	68489811	47.67	20459	3097	52814.3	625	4676	0
CL100073997_L02_505	2233	2233	1065	533	186	103	27476116	27476116	23761351	20013390	14741443	11910366	2233	514522	27476116	47.05	31523	4076	76462.3	151	1281	0
CL100074196_L01_550	2011	2011	928	526	233	124	29358764	29358764	26072825	23242543	18686995	14768779	2011	417138	29358764	47	50564	4519	93019.8	123	1002	0
CL100076918_L01_508	6097	6097	2561	1406	625	291	77405508	77405508	66659435	58684178	46497798	34643489	6097	656205	77405508	47.75	40186	3801	89489.5	381	3254	0
CL100074202_L02_523	12604	12604	4970	2927	1461	732	163386829	163386829	140622658	126499289	103664949	77609574	12604	752492	163386829	45.87	45709	3748	79632.4	818	6462	0
CL100074221_L01_512	18657	18657	7739	3829	1321	558	183121982	183121982	149726768	122707089	84519284	58163938	18657	631093	183121982	47.03	21001	3317	56523.1	1629	11470	0
CL100077715_L02_596	25274	25274	11194	6246	2581	1092	293258700	293258700	250311015	215767968	158608143	106517292	25274	630996	293258700	47.11	29741	3723	60962.1	2141	14362	0
CL100074221_L01_509	34086	34086	14475	7495	2700	988	339105108	339105108	279072517	230718330	156131524	96787418	34086	742651	339105108	47.75	21492	3374	51999.8	3279	20888	0
CL100077168_L02_513_514	35161	35161	14966	8052	3044	1157	368937568	368937568	307511681	259306277	181468659	115431112	35161	707623	368937568	48.25	24378	3452	58676.4	3166	20908	0
CL100074196_L02_508	2004	2004	1036	679	375	198	40237684	40237684	37297662	34771956	29991718	23650556	2004	558250	40237684	41.23	71355	6938	109378	140	853	0
CL100073991_L01_502	1350	1350	555	254	88	59	17826014	17826014	15343038	13309216	10912332	9882083	1350	633119	17826014	43.44	75129	3986	155539	43	712	0
CL100074204_L02_540	1735	1735	1022	664	322	158	35273230	35273230	32986172	30442530	25040259	19260248	1735	917219	35273230	43.76	59430	7279	125487	128	818	0
CL100073988_L02_539	15885	15885	6250	3352	1354	582	172700544	172700544	143665803	123541266	92780556	65493418	15885	917219	172700544	44.77	29983	3371	78855.2	1120	9145	0
CL100074204_L02_533	6668	6668	2915	1859	1031	535	105056590	105056590	93698304	86427896	73271465	55298753	6668	617064	105056590	44.41	54853	4645	84294	483	3093	0
CL100074203_L02_539	11841	11841	5880	3538	1583	678	162457762	162457762	144084215	127677489	96844648	64816017	11841	448182	162457762	44.62	36112	4512	60173.9	1064	6328	0
CL100077667_L01_9	15897	15897	6503	3561	1640	748	182179448	182179448	153733069	133430597	103457246	72209525	15897	551136	182179448	46.12	33451	3547	61033.7	1213	8946	0
CL100073891_L01_576	21347	21347	9799	5200	2082	839	236269793	236269793	200791951	168648083	120265308	76632695	21347	486909	236269793	47.14	25809	3734	51351.8	1999	12549	0
CL100077667_L02_24	24778	24778	10820	5702	2210	853	257157421	257157421	214550713	179001040	125053659	77758348	24778	527569	257157421	46.48	23647	3453	49124.2	2356	14895	0
CL100073990_L02_591	1117	1117	579	348	196	108	21687246	21687246	19996368	18334467	15927819	12774733	1117	504126	21687246	38.47	72614	6443	112462	76	496	0
CL100074221_L02_522	14060	14060	4307	1749	559	219	98552487	98552487	69431124	51978318	33858682	22121409	14060	444444	98552487	48.35	11477	2647	42468.3	1498	9755	0
CL100074196_L01_555	1897	1897	675	381	230	139	30525158	30525158	26892615	24903438	22576081	19203360	1897	444444	30525158	45.18	91916	4181	133047	82	802	0
CL100074219_L02_503	4671	4671	2039	1077	443	214	56578361	56578361	48547014	41877326	32054943	24121251	4671	583763	56578361	44.88	35285	3809	78714.8	315	2586	0
CL100073944_L02_540	10962	10962	4318	2210	1005	498	123358170	123358170	103120635	88455479	69915796	51854759	10962	440740	123358170	46.36	35876	3454	67719.7	731	6225	0
CL100074219_L02_506	15998	15998	6443	3551	1610	703	184436289	184436289	155494378	135375192	105215163	73271340	15998	965069	184436289	46.09	33876	3546	71383.6	1162	8954	0
CL100077365_L02_539	20582	20582	9389	4938	1904	815	228821875	228821875	194087714	163190639	116244558	78564941	20582	495706	228821875	46.9	25796	3760	54718	1832	12127	0
CL100077353_L01_569	26613	26613	10461	5367	1990	810	253076858	253076858	204295861	168971000	117038177	76101485	26613	466528	253076858	48.46	21064	3162	47704.2	2404	16435	0
CL100077667_L01_10	33516	33516	13292	6668	2468	935	316302128	316302128	255171844	209186200	144662704	91755532	33516	682828	316302128	46.25	20799	3161	50579.3	3063	20776	0
CL100074196_L01_551	25349	25349	9999	5095	2006	826	251967497	251967497	205741529	171712638	124299193	83616806	25349	735222	251967497	48.03	24282	3220	62744.9	2075	15281	0
CL100076870_L01_527	1389	1389	632	378	221	138	29367767	29367767	27016455	25328204	22901766	19933859	1389	542031	29367767	42.71	109209	5971	150435	69	526	0
CL100076893_L01_555	1754	1754	629	333	175	89	22087351	22087351	18702518	16698882	14286255	11268161	1754	403287	22087351	41.37	51303	3516	98629.5	85	914	0
CL100073990_L02_596	3926	3926	1530	828	491	303	61361078	61361078	53973130	49237755	43981522	37275452	3926	711130	61361078	47.75	76621	4282	119340	197	1802	0
CL100074196_L02_506	3345	3345	1611	1179	740	446	77548987	77548987	72509364	69473146	62256036	51735856	3345	624348	77548987	46.83	85600	9402	119146	248	1213	0
CL100074221_L02_521	33075	33075	13247	6538	2482	1083	324463042	324463042	264190083	217642753	155347392	106567177	33075	680759	324463042	48.26	22532	3251	56937.7	2773	20199	0
CL100077667_L02_23	27996	27996	10578	5224	1989	866	267516429	267516429	214657021	177731317	127962472	89137736	27996	496988	267516429	48.62	22499	3141	56913.2	2234	17243	0
CL100073944_L01_526	28283	28283	11771	5973	2289	965	292861854	292861854	242363706	202228431	145677055	99429811	28283	718035	292861854	48.66	24711	3412	59962.8	2320	16925	0
CL100076893_L02_571	28326	28326	10433	5416	2141	890	271486220	271486220	218222717	183342653	131773759	88069081	28326	573796	271486220	48.24	23584	3052	56045.3	2305	17208	0
CL100076870_L02_533	36875	36875	14115	7076	2502	944	337250259	337250259	268433890	219524968	149681094	96170932	36875	680236	337250259	47.79	19512	3086	54052.3	3363	23164	0
CL100077142_L01_578	30231	30231	11378	5667	2180	948	288351428	288351428	231410254	191895416	138358393	95292374	30231	573792	288351428	47.86	22775	3129	57019.1	2425	18577	0
CL100077142_L02_592	1902	1902	966	575	286	171	37563313	37563313	34653058	31930042	27582119	23420582	1902	637243	37563313	43.28	93379	6306	129447	103	815	0
CL100076914_L01_504	2212	2212	1053	608	316	190	40517941	40517941	36974397	33873266	29449776	24970856	2212	579275	40517941	44.97	87249	5714	123913	119	959	0
CL100077664_L02_505	1900	1900	1118	694	353	213	45261956	45261956	42782045	39802324	34672937	29676279	1900	609292	45261956	46.06	105467	8148	139134	116	799	0
CL100077365_L01_527	16831	16831	6498	3510	1581	724	187174070	187174070	155945313	135274094	105573261	75430068	16831	503402	187174070	46.85	33597	3414	69023.3	1169	9559	0
CL100076870_L02_537	2588	2588	1253	729	353	216	48278793	48278793	44077889	40402453	34433739	29722401	2588	638122	48278793	47.04	86378	5693	139074	134	1136	0
CL100076870_L02_539	10359	10359	4648	2662	1247	621	144483653	144483653	127175370	113282779	91162799	68986481	10359	609344	144483653	49.11	45327	4298	87274.4	690	5266	0
CL100077667_L02_21	12757	12757	5756	3206	1502	761	173422344	173422344	151907648	134233268	107945293	81901571	12757	624393	173422344	47.24	44693	4190	80857.6	863	6670	0
CL100073936_L02_568	19212	19212	7749	3865	1405	619	190913211	190913211	156026181	129033019	91716389	64655784	19212	568671	190913211	47.22	22617	3289	60639.2	1562	11679	0
CL100077664_L01_589	31466	31466	12226	6083	2300	990	307763108	307763108	248963020	206476536	148500306	103459298	31466	518999	307763108	49.33	23065	3238	59271	2525	19235	0
CL100077353_L01_565	24165	24165	9878	5046	1899	759	239989318	239989318	196370526	163033126	114611068	74989737	24165	576705	239989318	48.42	22576	3310	53455.6	2127	14743	0
CL100077121_L01_519	2168	2168	768	403	198	83	22455980	22455980	18238064	15715531	12601708	8425032	2168	302480	22455980	37.87	34018	3196	57334.7	151	1266	0
CL100077715_L02_595	1964	1964	782	407	213	110	27708140	27708140	23982625	21408939	18401594	14702197	1964	779115	27708140	43.51	58328	4069	133505	95	995	0
CL100077121_L02_532	3655	3655	1538	825	348	168	43960601	43960601	37473223	32481926	25169997	18898634	3655	435156	43960601	40.79	35179	3801	78482.2	241	2019	0
CL100073912_L01_552	16351	16351	7335	3981	1673	825	207985190	207985190	180335049	156978989	121799299	91829618	16351	892450	207985190	46.48	38623	3986	84922.1	1102	8873	0
CL100076870_L01_529	19207	19207	7269	3525	1472	680	192238446	192238446	155714670	130038182	99007187	71395200	19207	544498	192238446	47.39	27056	3245	66246.2	1361	11589	0
CL100077121_L01_518	16337	16337	6676	3770	1777	828	197308314	197308314	168037429	147919977	117068608	83397827	16337	544498	197308314	46.31	38121	3651	68411	1176	8919	0
CL100077353_L02_575	23068	23068	9982	5221	2033	911	250702887	250702887	210668604	177522637	128665077	89415140	23068	544498	250702887	47.01	26610	3553	57186.8	1906	13542	0
CL100077487_L02_556	25510	25510	9912	5129	2098	914	255138481	255138481	208262455	175265114	128896378	87797994	25510	621210	255138481	48.32	25649	3213	55999.2	2046	15311	0
CL100073912_L02_570	32432	32432	13522	7083	2778	1127	335168710	335168710	277773741	232915109	167076702	109482912	32432	504580	335168710	48.64	24834	3389	53975.7	2799	19350	0
CL100077383_L02_570	894	894	397	263	137	79	18131369	18131369	16686976	15747222	13813731	11822301	894	636076	18131369	44.99	98530	6513	157400	41	333	0
CL100076893_L01_551	299	299	232	200	145	94	18090515	18090515	17870322	17626670	16719983	14840133	299	636074	18090515	52.61	154826	31963	200888	33	130	0
CL100077715_L01_576	1401	1401	828	546	263	145	30518845	30518845	28791229	26767028	22392380	18273035	1401	514461	30518845	47.43	74621	7951	114844	95	625	0
CL100077353_L02_577	3840	3840	1219	667	319	141	38223985	38223985	30501957	26712036	21276128	14937650	3840	411221	38223985	47.01	33885	3001	71890	246	2253	0
CL100076914_L01_505	6948	6948	3171	2032	996	458	99935710	99935710	88649358	80669357	64214450	45032250	6948	528755	99935710	46.83	43082	4455	69196	565	3446	0
CL100076914_L01_506	6812	6812	3827	2516	1316	650	129901551	129901551	120745553	111523962	92427906	68630017	6812	496866	129901551	47.62	54806	6843	85704	580	3170	0
CL100077715_L01_578	13482	13482	6169	3540	1625	741	181453748	181453748	158978599	140575800	110909608	79771569	13482	590776	181453748	48.2	39699	4200	78015.7	989	7118	0
CL100073944_L02_537	22226	22226	9166	4581	1629	628	213852850	213852850	173797300	141978968	96936357	62115904	22226	509837	213852850	47.05	20394	3288	50869.7	2072	13811	0
CL100077715_L02_592	13013	13013	5608	3071	1314	580	151536754	151536754	129071952	111389602	84252549	58713496	13013	720012	151536754	47.01	31733	3673	67277.9	1014	7327	0
CL100077383_L02_569	14710	14710	7286	4119	1749	837	200974627	200974627	178031870	155875657	118754929	86449202	14710	720014	200974627	47.96	38270	4531	74247.5	1160	7885	0
CL100077487_L01_533	1833	1833	597	286	140	82	20354183	20354183	16679323	14533015	12362789	10227377	1833	404170	20354183	45.2	52052	3188	89965.7	82	1015	0
CL100077487_L01_535	532	532	172	118	74	49	10685463	10685463	9667350	9276510	8603027	7672458	532	632132	10685463	50.6	133465	5712	170900	23	163	0
CL100077205_L01_579	1229	1229	615	390	209	124	27185062	27185062	25384073	23769477	20902028	17961842	1229	551385	27185062	50.77	107258	7894	141807	67	470	0
CL100077715_L01_574	3636	3636	1486	753	345	189	46108049	46108049	39620678	34456459	28330780	22831318	3636	511828	46108049	48.48	48255	3761	92290.4	194	1922	0
CL100076914_L01_503	13478	13478	5668	3042	1212	554	153747484	153747484	130048238	111776348	83534835	60764427	13478	835621	153747484	46.73	30523	3594	72968.8	971	7645	0
CL100077205_L02_596	21009	21009	9161	5288	2309	1042	257565987	257565987	221502266	194511161	147615057	103225513	21009	556028	257565987	47.96	34210	3838	64249.1	1665	11520	0
CL100077168_L01_505	26001	26001	10663	5458	2203	958	275741364	275741364	229028584	193002918	142410803	98602909	26001	538563	275741364	48.58	27074	3419	62575.5	2029	15328	0
CL100073936_L01_555	25004	25004	10801	6198	2504	980	280784432	280784432	237957358	205698814	147002033	94063918	25004	532731	280784432	46.63	27421	3607	55534.1	2252	14303	0
CL100077715_L02_594	24325	24325	10156	4938	1697	641	224211477	224211477	180741264	144317794	94515991	57975766	24325	471158	224211477	47.15	18150	3220	42163.5	2525	15440	0
CL100077667_L02_18	28495	28495	10602	4961	1899	788	255979212	255979212	201528993	162586697	115880721	77289873	28495	628883	255979212	48.97	19755	3063	51672.6	2444	18070	0
CL100073996_L02_521	1656	1656	736	426	242	123	24267448	24267448	21447700	19330266	16410012	12211972	1656	356453	24267448	47.99	50697	4412	76845	122	820	0
CL100076893_L01_549	2779	2779	908	454	232	134	33813587	33813587	28224249	25156102	21713360	18351280	2779	813189	33813587	42.86	65865	3350	126262	110	1458	0
CL100073891_L02_592	18830	18830	6871	3632	1615	745	193147426	193147426	157293408	134964089	103727912	72876390	18830	572351	193147426	46.85	29834	3189	60841.5	1354	11063	0
CL100076914_L01_508	5258	5258	2050	956	391	196	59671176	59671176	49817148	42306889	33713435	26829028	5258	640463	59671176	45.61	38152	3497	101026	266	2981	0
CL100073891_L01_574	9405	9405	3957	2391	1228	643	136349295	136349295	120048451	109187956	90805446	69928286	9405	525340	136349295	47.03	52377	4201	88094.8	609	4539	0
CL100076918_L01_504	16842	16842	7391	4182	1835	833	209985563	209985563	181145659	158792296	122615162	87264062	16842	530330	209985563	47.7	36365	3891	70843.5	1251	9173	0
CL100077205_L02_591	24628	24628	10013	5411	2372	1066	273312747	273312747	228834353	196903736	149856447	104030074	24628	661493	273312747	47.34	31169	3488	62285	1901	14145	0
CL100076893_L01_554	30155	30155	11576	5653	2087	885	287252098	287252098	230767522	189790806	135455757	93963601	30155	704288	287252098	47.01	21707	3165	61587	2440	18627	0
CL100077667_L01_14	26919	26919	9977	4576	1577	630	228686839	228686839	177105380	139716968	94157134	61444978	26919	524261	228686839	45.7	16602	2994	45872.4	2577	17507	0
CL100074202_L02_518	22019	22019	8931	4497	1692	773	231647600	231647600	191895883	160954634	118358859	86367411	22019	568794	231647600	48.5	26538	3383	71238	1594	12997	0
CL100077715_L02_593	1386	1386	701	417	221	124	25292536	25292536	23183338	21183849	17946308	14397730	1386	796667	25292536	44.71	63447	5914	123208	94	624	0
CL100074213_L02_569	2153	2153	736	328	155	90	21786851	21786851	17495751	14712644	12042992	9724315	2153	402846	21786851	41.89	37304	3154	72180.4	118	1276	0
CL100073990_L01_579	1280	1280	528	349	212	127	25234951	25234951	23058120	21807567	19569747	16528048	1280	697837	25234951	48.13	93615	6108	131890	72	466	0
CL100077365_L01_532	3101	3101	1079	534	290	169	38220592	38220592	32085488	28386215	24664038	20401337	3101	861099	38220592	46.74	56505	3502	110306	145	1637	0
CL100073990_L02_592	6863	6863	2833	1585	707	311	77947412	77947412	65666870	56937475	43150350	29484042	6863	412121	77947412	47.28	30594	3559	58241.7	556	3900	0
CL100073991_L02_512	16055	16055	6940	3758	1403	559	171184895	171184895	143326117	121110445	84694993	55192223	16055	687081	171184895	46.09	24471	3524	57747.2	1440	9513	0
CL100073912_L01_555	15321	15321	6032	3168	1385	642	171827232	171827232	143691840	123985076	96277989	70281015	15321	627147	171827232	48.1	33542	3472	77243.1	1028	8680	0
CL100077680_L02_521	23033	23033	10481	5857	2434	1080	279837780	279837780	241672694	209225134	156147362	109065075	23033	496526	279837780	46.8	31791	3903	65047.2	1857	12784	0
CL100074204_L01_525	25380	25380	9666	4622	1727	735	238182188	238182188	190460515	155532723	111672488	77096225	25380	571794	238182188	47.14	21156	3127	58534.9	2050	15770	0
CL100073990_L01_576	24603	24603	9053	4425	1547	599	215671126	215671126	168778295	136767780	92677619	59755144	24603	705286	215671126	47	18206	2988	50941.2	2259	15715	0
CL100073912_L01_553	11302	11302	4435	2289	950	411	114039543	114039543	93068696	78288351	57616858	38817306	11302	942934	114039543	44.75	25648	3286	57463	927	6806	0
CL100073914_L02_593	2554	2554	1327	736	322	134	36302841	36302841	32445047	28320889	21907256	15438904	2554	468173	36302841	43.6	37691	4787	87681.9	198	1374	0
CL100073990_L01_580	13249	13249	4138	1716	588	266	103962145	103962145	76617507	60002857	43210919	32275651	13249	734150	103962145	46.37	14817	2773	70042.8	1050	8800	0
CL100073990_L01_577	5440	5440	2012	1052	442	189	56064237	56064237	45813153	39063841	29522420	20725885	5440	875668	56064237	48.77	28044	3199	83984.4	386	3186	0
CL100077205_L01_576	8289	8289	3625	2084	1012	470	105214136	105214136	90868243	80312424	63793834	44714606	8289	818824	105214136	45.47	38071	3948	69335.4	652	4489	0
CL100077680_L01_513	11826	11826	5384	2844	1072	464	132788105	132788105	112817568	95069807	67948288	46655913	11826	707270	132788105	46.3	26387	3752	60887.1	1012	6935	0
CL100076914_L02_511	11506	11506	5512	3299	1462	632	155654401	155654401	137367909	121652807	92577855	63559269	11506	833245	155654401	46.55	35534	4360	73922	969	6097	0
CL100077142_L01_576	12078	12078	5721	3226	1382	630	160905265	160905265	141177877	123750524	94993818	68791815	12078	707271	160905265	48.1	36660	4292	82137.4	903	6508	0
CL100077205_L02_590	35133	35133	13631	6651	2172	824	308808417	308808417	243505033	195050145	126651959	80155354	35133	601373	308808417	46.75	17253	3058	45224.4	3518	22513	0
CL100077715_L01_575	33023	33023	12816	5780	1767	639	272062893	272062893	210216208	161659867	100927200	61795557	33023	671668	272062893	47.95	14553	2999	43011.3	3642	21851	0
CL100076918_L02_516	3125	3125	1349	672	320	174	42614513	42614513	37039973	32350323	26957092	21649984	3125	506738	42614513	44.98	52560	4106	94174.5	168	1641	0
CL100077667_L01_13	631	631	349	262	153	80	17471822	17471822	16639495	16014995	14212434	11654793	631	705923	17471822	49.91	104317	12591	153951	41	237	0
CL100076914_L02_514	3941	3941	1545	630	237	141	40779674	40779674	33274110	26981756	21161455	17747856	3941	848805	40779674	51.53	30267	3422	99579.8	209	2379	0
CL100076914_L02_509	8136	8136	4321	2669	1322	653	137965089	137965089	126182480	114530413	93376570	69804686	8136	1019573	137965089	45.46	51372	5707	92230.7	637	3944	0
CL100074221_L02_524	24645	24645	9569	4783	1939	941	259248101	259248101	213453135	180384641	136397798	101903429	24645	604522	259248101	47.17	28473	3343	72466.9	1686	14478	0
CL100077383_L01_552	17955	17955	8179	4457	1711	708	205066209	205066209	175074429	149174199	106437119	71657270	17955	874259	205066209	46.47	26920	3769	64306.4	1561	10371	0
CL100076893_L02_570	27618	27618	12122	6155	2147	874	285425286	285425286	237931743	196211631	135071706	91167610	27618	514861	285425286	47.24	22131	3486	57006.3	2472	16674	0
CL100073912_L02_572	31695	31695	11126	5015	1770	767	268331820	268331820	206307833	163963188	114929065	80275404	31695	857602	268331820	48.04	17098	2915	55570.2	2706	20511	0
CL100076914_L01_502	21930	21930	8176	4004	1507	609	192807143	192807143	151626008	122780921	84503291	53619680	21930	531735	192807143	48.31	19032	2974	42174.8	2051	13938	0
CL100076914_L02_512	3512	3512	1527	779	408	249	54482725	54482725	48313432	43177227	37538627	31909219	3512	567056	54482725	45.68	76739	4520	113727	176	1679	0
CL100073990_L01_578	9764	9764	3768	1852	769	354	101653821	101653821	83359827	69993146	53702855	39136956	9764	539205	101653821	47.65	28806	3317	71287.1	663	5782	0
CL100076914_L02_515	3948	3948	2057	1301	738	403	81358916	81358916	75594723	70243355	61297287	49231293	3948	489335	81358916	48.02	76321	7036	111877	266	1655	0
CL100073912_L02_566	7512	7512	3230	1614	630	285	84020125	84020125	70815789	59606246	44389074	32306725	7512	578391	84020125	47.67	28524	3649	70031.7	541	4358	0
CL100076918_L02_510	17418	17418	7467	4125	1837	863	211357907	211357907	180938747	157640445	122059591	88011045	17418	612470	211357907	46.2	35598	3802	68071.4	1285	9606	0
CL100077487_L02_555	19634	19634	8244	4317	1706	733	212438505	212438505	177565857	150267505	110056012	76071534	19634	578271	212438505	46.48	27085	3515	61510.1	1559	11514	0
CL100077205_L02_595	18303	18303	6890	3404	1506	784	197657109	197657109	163043000	138956139	110048376	84379016	18303	612470	197657109	46.76	35100	3345	73325.1	1129	10554	0
CL100074221_L02_523	28707	28707	11255	5400	1916	776	262198814	262198814	208866200	168394891	115320232	75557575	28707	406562	262198814	47.05	19000	3141	48935.5	2641	18149	0
CL100077121_L01_523	25609	25609	9577	4731	1843	782	241648789	241648789	193216118	159639504	115308126	78575464	25609	574295	241648789	45.99	22231	3105	54988	2078	15797	0
CL100073991_L01_508	28439	28439	11272	5974	2529	1106	299269696	299269696	247520145	210622538	157273995	107309953	28439	577048	299269696	47.86	28116	3330	58453.6	2241	16664	0
CL100077667_L02_17	1209	1209	786	569	322	170	33305470	33305470	32008798	30443111	26481716	21192017	1209	765835	33305470	44.96	77986	12008	146334	96	527	0
CL100073912_L01_554	19914	19914	7003	3371	1255	476	171894015	171894015	133394550	108398949	76266121	49003199	19914	572349	171894015	46.92	18769	2905	53621.3	1703	12699	0
CL100077075_L02_503	4659	4659	1669	716	238	108	42359279	42359279	33177895	26588659	19681313	15193342	4659	765835	42359279	43.65	18954	3096	96052.2	310	2937	0
CL100073912_L02_568	6897	6897	2880	1430	520	194	65387755	65387755	53144847	43023747	29412829	17919642	6897	322880	65387755	44.14	19347	3261	42607.3	671	4304	0
CL100077205_L01_575	6184	6184	3238	1903	857	380	91003456	91003456	81708847	72325256	56177473	39328275	6184	840912	91003456	45.99	39514	4894	81533.7	518	3278	0
CL100073912_L02_571	16087	16087	7185	3786	1479	628	174921321	174921321	147652477	123778304	88364203	58704627	16087	475315	174921321	46.69	25620	3616	51801.5	1444	9496	0
CL100073912_L02_569	19039	19039	7552	3826	1683	776	200791159	200791159	165562721	140033262	107142599	75092163	19039	518344	200791159	46.44	29509	3394	58501.8	1434	11250	0
CL100077075_L02_501	11115	11115	4716	2587	1129	490	126860456	126860456	107281065	92408879	69466842	47121397	11115	602286	126860456	47.4	30510	3608	59586.2	910	6345	0
CL100073912_L01_549	27247	27247	11889	5996	2059	780	273746292	273746292	226458280	185423089	125038219	80522387	27247	602348	273746292	46.1	21066	3435	53803.4	2577	16705	0
CL100077715_L02_591	29883	29883	11619	5812	2107	885	285036030	285036030	229325626	189339723	132709864	89892384	29883	647261	285036030	47.62	21234	3184	56216.2	2534	18487	0
CL100077715_L02_590	1708	1708	814	419	175	89	22965686	22965686	20159379	17389227	13636748	10692626	1708	405801	22965686	42.48	40327	4303	92312.8	107	925	0
CL100077205_L01_577	2268	2268	889	474	213	109	27954262	27954262	23781982	20944113	16977388	13395694	2268	607819	27954262	45.97	44248	3644	100436	122	1213	0
CL100076918_L02_515	1333	1333	718	444	219	141	30813549	30813549	28963639	27041284	23608459	20827602	1333	585918	30813549	43.53	111590	8095	162460	68	522	0
CL100073990_L01_574	4659	4659	1696	905	474	284	62567425	62567425	53585227	48222512	41599012	34943678	4659	760335	62567425	42.45	65323	3769	116174	220	2328	0
CL100076918_L01_502	5183	5183	2536	1445	705	324	73937640	73937640	65752809	58139861	46458167	32841137	5183	660345	73937640	44.72	41742	4562	74622.5	416	2703	0
CL100073912_L01_556	13546	13546	5453	2762	1109	463	135789267	135789267	110962188	92385231	67143389	44440591	13546	447372	135789267	48.28	24251	3323	51777.6	1140	8229	0
CL100073990_L01_573	13222	13222	5148	2673	1146	532	142668094	142668094	118352219	101271677	77640323	56060872	13222	884287	142668094	47.36	30757	3364	75687.5	920	7629	0
CL100073944_L01_532	21786	21786	9112	4425	1592	638	212532525	212532525	173650374	141258071	98051901	65094114	21786	822744	212532525	47.75	20741	3317	57464.7	1954	13472	0
CL100077664_L02_501	32326	32326	12943	6560	2501	1059	319804431	319804431	261149736	216774653	154504261	104151159	32326	557063	319804431	47.72	23184	3247	56472.7	2726	19604	0
CL100077205_L01_578	29997	29997	12109	5819	1999	806	278377389	278377389	223637491	180165443	121934152	80700292	29997	466993	278377389	47.38	19080	3197	50783.7	2794	18891	0
CL100076914_L02_513	3491	3491	1296	589	269	152	37702433	37702433	30905212	26167306	21366732	17193914	3491	442074	37702433	43.74	39180	3405	76637.4	191	2038	0
CL100076918_L01_506	1392	1392	854	598	364	238	40493602	40493602	38825065	37014278	33220838	28585093	1392	631139	40493602	46.78	94287	12322	132354	120	547	0
CL100077383_L02_571	2276	2276	1313	799	441	284	52599251	52599251	49620740	45986002	40416568	34826733	2276	631139	52599251	49.2	91721	7972	122177	161	951	0
CL100077168_L01_507	5795	5795	2377	1274	576	278	71330463	71330463	60979193	53282427	42499972	32080582	5795	550087	71330463	45.75	39734	3779	89368.1	359	3123	0
CL100076914_L01_507	13868	13868	6643	3766	1649	734	181621159	181621159	159109832	139031787	106169699	73806951	13868	706848	181621159	46.55	35702	4267	67686.2	1138	7585	0
CL100073990_L01_575	16298	16298	7731	4472	1827	767	204382379	204382379	178253585	155269059	113918807	76556806	16298	524208	204382379	48.12	31689	4090	62003.3	1411	8988	0
CL100073991_L01_503	14908	14908	5740	2916	1168	476	142600846	142600846	114881632	95284051	68516419	44316037	14908	357310	142600846	46.88	22720	3163	46879.3	1285	9158	0
CL100077664_L02_507	25267	25267	9907	4704	1618	652	226603614	226603614	179607769	143490351	96631878	63130662	25267	529646	226603614	47.39	17906	3120	46750.3	2414	16117	0
CL100077205_L02_593	9716	9716	4971	2937	1221	572	136438313	136438313	121863667	107648046	80698784	58168301	9716	550087	136438313	45.62	36572	4748	71269.9	806	5163	0
CL100076918_L01_503	9724	9724	4679	2664	1166	508	124233624	124233624	108639539	94588411	71392981	48477208	9724	550087	124233624	45.96	33086	4221	60523.9	845	5369	0
CL100077205_L02_589	2505	2505	644	253	96	45	16834594	16834594	11287026	8595669	6177067	4448890	2505	532482	16834594	45.13	10568	2569	55671.6	236	1760	0
CL100077205_L01_573	1694	1694	711	385	173	83	21087964	21087964	18043211	15782040	12364584	9193100	1694	414537	21087964	44.31	38429	3837	81672.2	114	925	0
CL100077205_L01_574	1916	1916	732	332	173	107	25759334	25759334	22163664	19431101	17025596	14599257	1916	663420	25759334	46.52	67528	3836	123745	78	967	0
CL100077667_L02_19	1902	1902	588	341	232	157	31680612	31680612	27873171	26186262	24538960	21799564	1902	582525	31680612	48.79	104957	3988	152333	78	733	0
CL100077353_L01_571	10100	10100	4091	2195	822	324	99787714	99787714	81666113	68387306	47039088	29555178	10100	470532	99787714	44.39	22155	3258	46195.6	944	6127	0
CL100073936_L02_565	20426	20426	8149	4191	1601	678	202199266	202199266	165260769	137757945	97768220	65523717	20426	476133	202199266	46.54	23160	3238	53426.8	1740	12360	0
CL100073891_L02_591	16215	16215	6757	3472	1351	579	165251686	165251686	136521999	113758551	80932646	53996097	16215	445577	165251686	46.14	23703	3357	51469.1	1421	9758	0
CL100077664_L02_502	23223	23223	10816	5687	2029	860	258285788	258285788	220066953	184162319	127986949	87814305	23223	735510	258285788	47.6	24315	3771	60362.1	2076	13676	0
CL100076914_L02_516	38965	38965	14867	7061	2386	962	338050523	338050523	264942602	211083722	140018595	91388963	38965	440819	338050523	47.04	17021	3018	44068.5	3805	25095	0
CL100077142_L02_596	30171	30171	12202	6036	2107	801	273649427	273649427	218959405	176114499	115897026	70572875	30171	348423	273649427	46.84	18304	3137	39453.2	3091	19165	0
CL100074204_L02_535	831	831	464	282	137	52	12827167	12827167	11654881	10348798	7996592	5058990	831	258138	12827167	48.4	36355	5409	61177.4	84	443	0
CL100073914_L02_591	721	721	288	180	110	58	11335291	11335291	10033348	9288845	8192091	6392759	721	472338	11335291	51.74	62302	4312	99483.8	46	325	0
CL100077168_L01_508	3228	3228	1033	608	346	189	39925848	39925848	33360692	30442672	26278097	20874479	3228	371585	39925848	48.91	54981	3357	83640.5	172	1666	0
CL100077168_L02_515_516	8693	8693	3895	2210	1187	697	145227699	145227699	130593441	118856685	102844627	85533714	8693	918965	145227699	49.02	72318	4964	119928	482	3918	0
CL100074196_L01_549	13632	13632	6544	3573	1433	674	173850119	173850119	152039497	131204422	98037494	71583082	13632	623856	173850119	46.91	33794	4179	73362.7	1050	7512	0
CL100074213_L01_552	19425	19425	9155	5050	2007	901	238007312	238007312	206408906	177671595	130879065	92149157	19425	501077	238007312	47.71	31071	4029	67428.4	1581	10891	0
CL100074219_L01_521	23988	23988	9595	5249	2375	1157	277280418	277280418	233975959	203866610	159329839	116499186	23988	690614	277280418	47.88	35626	3515	69316	1684	13341	0
CL100073996_L01_510	24331	24331	9770	4889	2015	905	248915625	248915625	204652473	170946503	127116067	88005918	24331	507099	248915625	47.99	26479	3324	56271.8	1912	14558	0
CL100077664_L01_592	26330	26330	9322	4094	1312	507	205619354	205619354	154227572	118308359	76016644	48149685	26330	578337	205619354	49.58	13770	2843	40021.9	2773	17631	0
CL100077664_L01_591	36194	36194	13554	6417	2111	755	302586038	302586038	233910446	184473970	118846373	71812244	36194	392955	302586038	48.7	15880	2966	41221.6	3751	23666	0
CL100074203_L02_533	2394	2394	1405	854	479	310	57643344	57643344	54529292	50706018	44949572	38804021	2394	620469	57643344	47.88	89126	8168	136680	161	985	0
CL100074213_L02_567	2767	2767	1005	617	407	257	48306734	48306734	43080548	40419284	37152202	31824568	2767	632650	48306734	48.16	93309	4556	122114	147	1089	0
CL100074219_L01_522	2437	2437	1092	604	304	180	38790672	38790672	34675003	31320333	26752362	22285092	2437	560084	38790672	47.44	67123	4733	114281	130	1141	0
CL100074196_L01_553	4871	4871	1914	945	457	265	62054796	62054796	53015031	46387188	38956104	32099079	4871	638770	62054796	47.58	53743	3759	100210	245	2572	0
CL100074196_L01_554	11646	11646	4363	2469	1222	568	133671259	133671259	111927843	98967981	79499537	56309913	11646	407267	133671259	45.16	37293	3390	66520	812	6426	0
CL100074203_L02_534	19072	19072	8585	4525	1693	710	211534464	211534464	179327076	151014520	107836279	73354505	19072	589135	211534464	45.63	26327	3689	62572.2	1613	11172	0
CL100077365_L02_533	18664	18664	7753	3856	1530	757	205509011	205509011	171980292	144962023	109650388	82592385	18664	589119	205509011	46.34	30140	3545	68459.4	1279	10840	0
CL100077075_L02_502	16929	16929	6721	3452	1421	619	172689199	172689199	141734756	119142830	87849755	59971983	16929	495637	172689199	48.07	25901	3315	55136.7	1362	10118	0
CL100077664_L02_506	32221	32221	12434	5897	2068	826	290200774	290200774	229658695	184404681	125972582	82596159	32221	678245	290200774	47.7	18433	3117	51448.6	2961	20485	0
CL100077487_L02_550	28026	28026	9355	4353	1643	672	237144236	237144236	181141625	146623629	105127310	71127916	28026	833083	237144236	48.61	18603	2868	58414.9	2269	18047	0
CL100077205_L01_580	1094	1094	430	203	68	44	14067580	14067580	11998602	10414173	8371471	7571897	1094	588970	14067580	42.39	73496	3868	147774	35	580	0
CL100074221_L02_520	539	539	291	201	122	82	15489569	15489569	14720317	14102591	12901128	11506077	539	588970	15489569	51.42	114938	11023	160597	38	186	0
CL100073988_L01_526	676	676	494	365	185	74	16818316	16818316	16228586	15312004	12305672	8518007	676	647335	16818316	37.92	52197	11116	122561	72	349	0
CL100077664_L01_594	8130	8130	3246	1759	888	496	112003309	112003309	97008792	86757968	73451665	59715707	8130	805655	112003309	45.86	57824	3964	104893	427	4099	0
CL100074219_L02_505	9372	9372	4169	2383	1047	491	120412419	120412419	104505707	92019358	71329275	51883321	9372	678713	120412419	47.13	38158	4027	74138	683	5031	0
CL100074221_L01_513	7984	7984	3754	2224	1061	530	116338476	116338476	103402680	92712334	74582048	55549462	7984	686790	116338476	46.38	46415	4572	80210	585	4027	0
CL100076893_L02_569	22529	22529	10054	5633	2444	1134	277006691	277006691	239112924	208229139	158735582	112680178	22529	563706	277006691	46.91	34524	3884	63810.2	1753	12377	0
CL100077664_L01_593	14862	14862	5651	3076	1273	614	161686344	161686344	134167144	116397497	88552312	65391942	14862	623335	161686344	47.28	31791	3305	71782.1	1003	8465	0
CL100076870_L01_526	19515	19515	7639	4095	1724	746	205825266	205825266	170004270	145579748	108944817	74802075	19515	595108	205825266	47.31	28333	3316	61905.4	1498	11407	0
CL100077354_L01_565	1015	1015	532	339	170	109	20217192	20217192	18701239	17307820	14674159	12467199	1015	345875	20217192	46.43	75711	6829	99049.7	73	446	0
CL100073891_L02_594	2227	2227	865	482	235	122	27688323	27688323	23635986	20992497	17099126	13157473	2227	345251	27688323	49.01	44585	3588	74467	137	1170	0
CL100073988_L01_529	3038	3038	979	437	215	108	29036770	29036770	22961405	19274052	15805154	12042012	3038	443663	29036770	48.08	31988	2920	70384.1	171	1823	0
CL100077075_L01_589	2271	2271	923	587	309	168	32609093	32609093	28577537	26239695	21866836	16857252	2271	351067	32609093	46.41	52805	4102	77545.5	158	1095	0
CL100073997_L02_508	5765	5765	2401	1157	506	283	72849535	72849535	62462874	53927879	43984546	36268815	5765	1081208	72849535	42.13	49062	3866	114946	287	3107	0
CL100074221_L01_514	14070	14070	6016	2864	1078	504	148708682	148708682	123664239	101742093	74588755	54714920	14070	825780	148708682	47.12	25328	3539	66164.2	1069	8437	0
CL100073988_L01_532	18363	18363	7365	3777	1526	665	192615775	192615775	159206947	134303508	99580917	69185588	18363	744376	192615775	45	27423	3351	66482.6	1402	10850	0
CL100077142_L01_573	17293	17293	6521	3399	1400	623	179588465	179588465	147207904	125692457	94839890	67831134	17293	838132	179588465	49.36	28350	3249	76041.3	1211	10137	0
CL100074203_L01_531	38858	38858	13502	6083	2170	928	327369106	327369106	250652832	199554796	139871854	96973253	38858	724636	327369106	48.8	17326	2913	54760.2	3315	25185	0
CL100074219_L02_501	13662	13662	4068	2136	996	531	136326843	136326843	108172895	95083029	77446194	60822235	13662	676688	136326843	48.25	39463	2929	84647.9	697	7958	0
CL100073990_L02_594	3249	3249	1196	580	268	141	35461484	35461484	29181166	24946498	20306190	15881342	3249	1084999	35461484	36.99	37652	3361	108852	184	1870	0
CL100077354_L02_576	5195	5195	2528	1327	506	244	67596000	67596000	59253358	50904298	38024922	28813437	5195	633661	67596000	44.21	34755	4284	86484.1	365	2870	0
CL100073988_L02_535	2950	2950	1416	872	407	224	53917554	53917554	49323991	45472734	38363918	31976929	2950	996639	53917554	47.78	78630	5923	172967	145	1270	0
CL100077365_L01_526	6964	6964	2396	1189	598	336	82645426	82645426	68799746	60630761	51772811	42386380	6964	905398	82645426	45.88	53452	3426	117485	316	3756	0
CL100074213_L02_572	7382	7382	3636	2075	864	372	96403235	96403235	84852847	73880465	55032045	37940998	7382	515995	96403235	45.75	33336	4331	66202.1	627	4047	0
CL100074204_L01_529	5522	5522	2438	1476	748	370	83927934	83927934	74562556	67885052	56259871	43138660	5522	662827	83927934	46.33	52920	4541	101905	348	2643	0
CL100074196_L02_503	12498	12498	5700	3016	1097	475	143412124	143412124	122489979	103762774	74219958	52438728	12498	597131	143412124	47.16	27290	3791	69770.6	1001	7218	0
CL100073944_L01_528	18560	18560	7553	3514	1220	500	170773147	170773147	136970226	108809953	74077643	49110249	18560	616451	170773147	47.2	18308	3199	49089.7	1751	11771	0
CL100073912_L01_550	26034	26034	9583	4399	1636	717	227908644	227908644	177787451	142023306	100169736	68006295	26034	508796	227908644	48.18	18532	3023	47250.1	2279	16692	0
CL100073991_L02_509	35183	35183	14162	7250	2831	1282	360284261	360284261	296226420	248230380	179973640	125963098	35183	721240	360284261	48.75	24909	3338	57287.7	2838	21094	0
CL100077121_L02_529	2354	2354	981	573	314	179	40330259	40330259	36129870	33296790	29322388	24482344	2354	775078	40330259	43.73	79656	4834	145662	112	1015	0
CL100073936_L02_570	2943	2943	1019	416	154	79	26953261	26953261	20974464	16899486	12945395	10438046	2943	806978	26953261	42.37	21898	3117	106470	177	1863	0
CL100077680_L02_519	1679	1679	817	491	249	141	31011887	31011887	28385580	26158339	22407495	18563229	1679	758930	31011887	45.07	75655	5707	143341	92	729	0
CL100077667_L02_22	15888	15888	5779	2776	1127	546	152737443	152737443	122149456	101445816	76332179	55722516	15888	808738	152737443	45.89	24946	3120	64653.3	1129	9710	0
CL100074219_L01_520	19462	19462	7585	3846	1513	663	198440195	198440195	162383400	136519336	100404633	70570873	19462	801268	198440195	47.75	26018	3281	66167.3	1467	11631	0
CL100073936_L02_569	23792	23792	9360	4917	2126	988	262275693	262275693	218757878	187962877	144757561	104810085	23792	515098	262275693	48.27	32115	3416	69031.2	1647	13575	0
CL100077680_L02_517	23953	23953	9552	4993	2092	972	260753121	260753121	217190669	185435458	140692467	101454855	23953	677196	260753121	47.34	30133	3402	67120.1	1718	13820	0
CL100077075_L01_592	11685	11685	5097	3025	1478	686	152160516	152160516	132371114	117963632	93533411	65673485	11685	431467	152160516	47.62	39310	3938	64504.5	921	6133	0
CL100077354_L02_575	13030	13030	4225	1984	905	471	125283424	125283424	99030840	83704136	67461634	51936719	13030	532439	125283424	48.77	32456	2987	72781.4	735	7855	0
CL100073991_L01_505	4554	4554	2022	1173	546	284	63394191	63394191	55657713	49753404	40054122	30843044	4554	625988	63394191	46.18	47476	4205	89454.6	302	2328	0
CL100073944_L01_529	4165	4165	2088	1207	554	266	63917965	63917965	57517992	51426863	41508446	31561865	4165	630349	63917965	45.19	47654	4995	105259	275	2090	0
CL100073996_L01_511	3959	3959	1902	1223	700	394	75433011	75433011	69314061	64599602	56355884	45397671	3959	718239	75433011	46.43	71435	6150	116835	264	1645	0
CL100073990_L02_593	5601	5601	2693	1585	850	467	94244606	94244606	85229886	77520297	66132079	52295813	5601	826105	94244606	46.67	61825	5189	101426	374	2613	0
CL100077075_L01_596	9695	9695	4961	2984	1457	665	147723647	147723647	133078231	119285677	95572887	67709598	9695	426536	147723647	47.03	44029	5025	74514	797	4936	0
CL100077487_L01_540	22193	22193	9296	4723	1946	817	230353386	230353386	190819654	159037373	116462667	76749726	22193	421694	230353386	46.17	25531	3438	52466.7	1896	13294	0
CL100073996_L01_515	18962	18962	8943	4943	2012	824	221388249	221388249	190476488	162492275	116764999	75390706	18962	463668	221388249	46.36	28081	3893	51201.6	1784	10936	0
CL100077354_L01_567	23498	23498	9872	4696	1571	616	220311557	220311557	178396205	142450990	94554408	61513380	23498	538074	220311557	47.56	18609	3273	48823.1	2294	14825	0
CL100076870_L02_540	18400	18400	7959	4181	1678	772	207668757	207668757	175816191	149469860	110785772	79489488	18400	792679	207668757	47.06	29217	3642	69513.1	1420	10575	0
CL100073944_L01_530	12739	12739	5943	3238	1276	591	150463758	150463758	129464199	110656121	80515741	56538385	12739	488861	150463758	48.35	29253	3891	58652	1082	7297	0
CL100073936_L01_554	2318	2318	1392	917	459	259	50205393	50205393	47270296	43882982	36596987	29435192	2318	496132	50205393	43.54	67473	8143	103765	186	1062	0
CL100077142_L01_575	3685	3685	1995	1242	593	314	68883149	68883149	63634351	58266590	47892667	38127188	3685	452387	68883149	46.73	67974	6442	100839	251	1706	0
CL100076893_L02_566	4534	4534	2200	1333	619	324	72505910	72505910	65401789	59259413	47810950	37511791	4534	496132	72505910	47.99	53645	5084	92073.8	300	2171	0
CL100077142_L02_593	6003	6003	2206	1207	622	376	84665317	84665317	73274978	66362367	57216013	48576102	6003	1061537	84665317	47.89	69872	3869	130893	271	2875	0
CL100076918_L02_509	14960	14960	6375	3417	1402	656	170679374	170679374	144196708	123722781	92642719	66567827	14960	533402	170679374	47.23	30498	3658	64064.1	1139	8590	0
CL100077075_L01_594	19902	19902	7777	4178	1751	791	208199513	208199513	171342364	146459498	108822037	75282211	19902	634962	208199513	45.43	27834	3326	57087.3	1572	11762	0
CL100077383_L02_572	25387	25387	10433	5394	1997	819	251084800	251084800	205769986	170849715	118730978	78308419	25387	469908	251084800	47.44	22119	3276	50685.7	2287	15468	0
CL100077168_L01_504	28181	28181	10354	5093	1781	670	240909081	240909081	187382666	151025621	99958440	61356224	28181	373245	240909081	47.42	17474	2947	40211.9	2764	18143	0
CL100076893_L01_550	24960	24960	9594	4866	1778	721	232617485	232617485	186327448	153571050	105827779	68728363	24960	509537	232617485	46	20806	3106	49021.7	2239	15511	0
CL100077353_L02_580	36477	36477	13938	6702	2336	928	321859115	321859115	253605520	203500404	137021786	87816753	36477	509537	321859115	47.75	17974	3043	46096.3	3471	23292	0
CL100073996_L02_517	1005	1005	655	459	251	155	31068073	31068073	29967591	28574277	25341157	21898778	1005	679345	31068073	45.89	117232	12124	163707	69	404	0
CL100077487_L02_549	3510	3510	1730	1082	599	352	72786474	72786474	67380986	62853213	55276375	46485237	3510	545068	72786474	47.21	85966	6699	134835	197	1407	0
CL100073996_L01_514	6593	6593	2993	1669	793	385	90197805	90197805	79166221	69920928	56169695	41824463	6593	588762	90197805	46.51	43114	4232	86690.2	456	3432	0
CL100073997_L02_507	9807	9807	4470	2410	1013	530	129646920	129646920	113055872	98822777	77443413	60716371	9807	547386	129646920	46.35	42162	4159	86093.2	620	5265	0
CL100074221_L02_517	13914	13914	6247	3617	1640	795	191123558	191123558	167810749	149496624	118496081	88692381	13914	566113	191123558	45.77	43622	4253	85848.9	943	7158	0
CL100073944_L02_536	12710	12710	5525	3129	1479	689	163827469	163827469	142093783	125450582	99397811	71628123	12710	480659	163827469	46.96	39510	3930	72901.5	921	6734	0
CL100073891_L01_573	13706	13706	6029	3241	1308	561	156854011	156854011	133256701	113719177	83762250	57793394	13706	511915	156854011	46.6	28652	3739	64036.8	1110	7861	0
CL100077487_L02_554	25045	25045	10297	5436	2069	817	251580406	251580406	206938821	172983738	120987132	77247765	25045	582405	251580406	47.34	23136	3321	50322.6	2269	15120	0
CL100076893_L01_553	17845	17845	6893	3477	1328	546	170313227	170313227	137239076	113516770	80308878	52943521	17845	546781	170313227	46.12	22145	3149	51589.5	1535	10977	0
CL100074204_L02_538	18701	18701	7727	4045	1643	682	191984026	191984026	158528628	132869184	95806768	62378933	18701	546960	191984026	46.35	24840	3381	50563.3	1651	11209	0
CL100074213_L02_568	5142	5142	2293	1306	663	377	78675370	78675370	69881505	62972857	52985118	42682163	5142	605836	78675370	47.57	59555	4521	96833.1	316	2489	0
CL100073936_L02_567	4248	4248	1717	973	515	290	62468358	62468358	54694523	49601942	42533940	34458762	4248	555465	62468358	47.85	64673	4171	101897	234	2053	0
CL100077075_L02_504	4658	4658	2100	1068	464	232	61197173	61197173	53214778	46064863	36653810	28498300	4658	606095	61197173	48.04	43105	4105	94280.9	278	2512	0
CL100073988_L01_527	4131	4131	1274	694	413	284	57517335	57517335	49236937	45264435	40962803	36382824	4131	559196	57517335	49.62	87282	3505	117740	171	1886	0
CL100073936_L02_572	16063	16063	5903	2961	1262	602	163143286	163143286	132460459	112177572	86214069	63145822	16063	537870	163143286	47.77	29433	3197	64529.7	1091	9534	0
CL100077354_L01_571	25819	25819	10082	5190	2148	965	266372154	266372154	218417834	184770051	138068039	96257536	25819	740586	266372154	47.07	27568	3315	61372.8	1963	15374	0
CL100077383_L01_555	24694	24694	9582	4890	1973	879	253737764	253737764	208173225	175597451	130942259	92732707	24694	713488	253737764	47.63	27004	3268	65587.6	1817	14641	0
CL100077680_L01_515	24542	24542	8523	4126	1662	764	230168554	230168554	182179482	151836465	113874593	82185542	24542	714818	230168554	47.06	24306	3022	63750.7	1712	15062	0
CL100074213_L01_551	32270	32270	13227	6292	2190	876	302494076	302494076	244144419	195847822	133246155	87384484	32270	713805	302494076	46.23	19307	3241	52952.4	3013	20254	0
CL100073914_L01_574	27598	27598	10602	5328	2274	959	276961715	276961715	225383899	189019449	141901473	95866045	27598	715005	276961715	49.22	26492	3242	59499	2142	16589	0
CL100077365_L02_534	529	529	255	200	113	62	12136244	12136244	11335024	10933455	9476435	7611877	529	891629	12136244	46.8	76450	10320	159567	37	199	0
CL100073891_L02_593	436	436	283	174	72	31	9009048	9009048	8508926	7733792	6130859	4705442	436	891697	9009048	51.39	54630	7437	179858	28	217	0
CL100077487_L01_539	2649	2649	1044	540	288	161	33808737	33808737	28994968	25568309	21708042	17334391	2649	450525	33808737	50.98	52489	3697	84959.9	153	1379	0
CL100074202_L02_517	1719	1719	681	387	177	93	24789484	24789484	21568513	19571910	16294131	13480256	1719	776552	24789484	46.75	62543	4104	152684	74	845	0
CL100077365_L02_540	15199	15199	6384	3427	1398	670	169305529	169305529	142409752	121767264	90371008	65134202	15199	435128	169305529	45.12	29411	3549	60914.2	1187	8762	0
CL100077354_L02_573	17373	17373	8107	4536	1726	654	195536142	195536142	167093992	141982491	98015144	60822370	17373	458226	195536142	46.57	25191	3774	51429.9	1717	10159	0
CL100073990_L02_590	21091	21091	8898	4456	1645	674	209100557	209100557	171703604	140678339	97704621	63859657	21091	488158	209100557	46.5	21609	3367	49904.5	1940	12940	0
CL100073996_L02_518	26449	26449	10800	5493	2020	812	258431360	258431360	210634187	173706511	120238043	78080484	26449	725136	258431360	48.92	21510	3281	51461.2	2409	16261	0
CL100076918_L02_513	27788	27788	10939	5290	1831	666	245075916	245075916	193860141	154582363	101735325	61354996	27788	772970	245075916	46.89	17491	3073	43924.1	2838	17803	0
CL100077205_L02_594	33790	33790	12775	6375	2388	954	311123908	311123908	247229446	203003392	142021045	91871551	33790	825024	311123908	46.56	20486	3097	51724.8	2987	21186	0
CL100077121_L02_525	1276	1276	674	326	126	72	19922808	19922808	17986738	15497644	12528083	10631406	1276	1215840	19922808	40.45	61812	5101	198068	60	663	0
CL100073997_L02_506	1002	1002	528	291	145	80	19164888	19164888	17683141	16025199	13807993	11631138	1002	536164	19164888	47.54	83821	6139	148324	49	450	0
CL100073991_L02_515	2523	2523	1252	702	302	179	40976581	40976581	37062171	33215720	27171597	22843344	2523	560084	40976581	49.72	62456	5199	120670	138	1217	0
CL100077353_L01_568	942	942	467	334	229	145	26808601	26808601	25394445	24448739	22747896	19699882	942	621812	26808601	51.05	110685	12690	160992	63	306	0
CL100074202_L02_519	7201	7201	3746	2268	1071	525	118000890	118000890	107246937	96864512	78125804	59077881	7201	704813	118000890	45.68	50171	5422	95582	524	3546	0
CL100077075_L01_591	11483	11483	4558	2643	1299	643	148780551	148780551	128060082	114878953	93678281	70456033	11483	610487	148780551	46.11	45503	3737	83558.2	726	5918	0
CL100073912_L02_567	13604	13604	5372	2728	1127	527	144486690	144486690	119592299	101262683	76588024	55834974	13604	621107	144486690	46.68	28804	3364	71396.3	965	7938	0
CL100073891_L02_596	28112	28112	11657	5707	2057	804	267682140	267682140	217370421	176098484	120062454	76696422	28112	526561	267682140	47.42	19905	3266	49063.4	2679	17527	0
CL100077680_L01_511	20747	20747	8837	4816	2101	885	233797795	233797795	197830183	169900686	127016309	84282872	20747	498384	233797795	48.4	30200	3575	56577.7	1734	11829	0
CL100073944_L02_535	23360	23360	10210	5649	2295	948	260041750	260041750	219913476	188131394	135667617	88546013	23360	499420	260041750	48.32	27202	3631	52686.8	2079	13537	0
CL100077354_L02_577	1959	1959	992	618	254	133	34950299	34950299	32045065	29334812	23638527	19442118	1959	634362	34950299	44.32	70970	6091	136134	100	887	0
CL100074202_L01_515	2621	2621	1068	511	210	119	35220113	35220113	30441660	26616817	22274162	19127454	2621	754041	35220113	46.92	75887	3981	143009	94	1349	0
CL100073991_L02_516	3416	3416	1519	806	384	185	48116805	48116805	42178305	37300864	30859718	23834883	3416	729438	48116805	48.46	49110	4268	113714	190	1763	0
CL100077121_L01_520	1812	1812	884	513	263	148	32802726	32802726	29962903	27366573	23556583	19582104	1812	577342	32802726	46.94	77615	5646	121222	100	802	0
CL100074204_L01_532	4838	4838	2525	1554	790	422	85225420	85225420	78155932	71294543	59339257	46682522	4838	577362	85225420	46.64	58508	5893	95072.5	347	2257	0
CL100073991_L01_506	9379	9379	4433	2838	1603	867	172211558	172211558	157145883	146097149	126628766	100452786	9379	599762	172211558	47.78	67399	5726	107153	620	4031	0
CL100073944_L01_531	12050	12050	5560	3155	1380	625	156397423	156397423	136630967	119778649	92243987	65826179	12050	573663	156397423	48.28	36572	4115	71890.6	915	6472	0
CL100073991_L02_510	21236	21236	9171	4766	1956	928	244108864	244108864	207035045	176488208	133601648	97337539	21236	802616	244108864	47.56	31985	3681	71459.1	1548	12125	0
CL100073914_L01_575	21631	21631	8061	4116	1619	663	199845776	199845776	158884384	131725853	92834218	59773439	21631	581843	199845776	47.32	21707	3070	47235.1	1924	13484	0
CL100073914_L02_594	33194	33194	14077	7286	2627	1019	332261722	332261722	273644559	226231802	154100589	98690397	33194	533125	332261722	48.68	21785	3383	50620.4	3143	20268	0
CL100077121_L01_521	7614	7614	3468	1864	802	391	101872735	101872735	89162161	77899058	61369980	47138414	7614	685092	101872735	45.83	41487	4188	98493.9	475	4020	0
CL100073914_L02_590	2970	2970	1720	1133	558	309	62630151	62630151	58713031	54585458	45558408	36946292	2970	793271	62630151	47.46	71870	7571	121167	217	1339	0
CL100073936_L01_552	1021	1021	468	308	202	130	23957062	23957062	22302916	21195584	19460689	16863281	1021	685188	23957062	45.12	98958	7880	149790	63	350	0
CL100073996_L02_523	4440	4440	2347	1425	739	416	86184653	86184653	79649091	73143150	62433523	51139733	4440	649396	86184653	47.31	73215	6343	111362	286	1979	0
CL100076918_L02_514	11559	11559	5777	2975	1047	399	131872846	131872846	113672437	93908480	64545668	42063174	11559	683180	131872846	46.75	23989	4030	60136.3	1104	6893	0
CL100073991_L02_513	10515	10515	4112	2340	979	472	120651697	120651697	101627370	89294651	68044943	50312227	10515	567391	120651697	47.18	34089	3424	77752.1	714	5804	0
CL100074213_L02_570	24699	24699	10574	5329	1994	852	258059603	258059603	214558592	178085978	127198208	87022931	24699	577071	258059603	45.72	24122	3480	59332.2	2069	14828	0
CL100077168_L01_503	30604	30604	12580	6251	2262	844	288785050	288785050	233402249	189428197	128161788	78752753	30604	678969	288785050	46.68	19683	3251	47805.3	2996	19185	0
CL100077383_L01_556	28769	28769	11649	5780	2001	744	262233350	262233350	210060469	169533427	111611829	68402389	28769	830201	262233350	47.2	18401	3158	45392.7	2918	18244	0
CL100077680_L01_510	27066	27066	9590	4703	1808	779	244316062	244316062	191723278	158015714	113884993	78172344	27066	626146	244316062	49.26	20954	2987	55941	2170	16980	0
CL100073988_L01_531	7679	7679	2914	1491	619	292	78322867	78322867	63931430	54110435	40862993	29475029	7679	478864	78322867	46.42	27502	3239	63329.7	554	4557	0
CL100073996_L02_519	3600	3600	1728	1027	472	239	54447768	54447768	48699391	43805145	35218936	27250157	3600	561634	54447768	47.58	50132	4786	92882.1	239	1791	0
CL100074204_L01_526	3444	3444	2126	1426	675	300	66741636	66741636	62614204	57635338	45748554	32857309	3444	439653	66741636	48.17	48590	7423	88132.8	311	1708	0
CL100074204_L02_534	2107	2107	630	277	97	50	17637711	17637711	13255176	10840302	8166257	6575824	2107	358920	17637711	50.77	18799	2772	72308.3	128	1352	0
CL100073936_L01_549	8932	8932	4395	2825	1396	696	148091800	148091800	134361048	123275903	100382669	75941850	8932	1517181	148091800	46.89	51997	5437	99649.1	659	4189	0
CL100074202_L01_512	8641	8641	3784	2122	1080	579	119974509	119974509	105313338	93784470	77484308	59703270	8641	549745	119974509	47.11	49603	4175	80675.5	585	4369	0
CL100073914_L01_580	10199	10199	5162	3208	1543	738	158598311	158598311	143319540	129532949	103199912	74891223	10199	587998	158598311	48.07	45431	5194	79200.1	831	5049	0
CL100074203_L02_535	23532	23532	8924	4497	1714	708	222308096	222308096	178249495	147711457	105338312	70572858	23532	586606	222308096	47.36	21988	3111	54903	1963	14542	0
CL100077121_L01_522	26331	26331	10520	5715	2342	975	272906224	272906224	225303265	191959910	139313314	91816118	26331	652938	272906224	48.63	26037	3317	54053.2	2230	15565	0
CL100074213_L01_555	29575	29575	11188	5505	2136	859	276383066	276383066	220511457	181040169	129396042	85319115	29575	489048	276383066	47.21	21603	3116	51676.1	2517	18404	0
CL100076870_L02_536	1737	1737	626	284	103	38	15178498	15178498	11810306	9496633	6732634	4486045	1737	411720	15178498	43.44	18384	2971	58834.3	144	1109	0
CL100077715_L01_580	2551	2551	805	368	146	79	26599210	26599210	21328155	18314243	15057894	12749212	2551	982086	26599210	45.17	42035	3146	173517	92	1475	0
CL100077664_L02_504	1153	1153	502	331	146	57	14806830	14806830	12880150	11705581	8744143	5671899	1153	440499	14806830	51.12	33260	3879	67375.7	101	606	0
CL100077075_L02_505	2061	2061	802	435	227	110	25477480	25477480	21708998	19212789	15950720	11810227	2061	440499	25477480	43.62	43559	3564	79945.9	131	1094	0
CL100073936_L01_556	7885	7885	3088	1696	804	391	93385544	93385544	79002494	69378965	55637697	41019937	7885	643151	93385544	47.13	39648	3532	77648.7	519	4298	0
CL100074204_L01_531	24661	24661	11030	6031	2598	1119	288233452	288233452	246193085	211525844	158158256	105977326	24661	439224	288233452	48.09	30649	3783	57492.1	2094	14079	0
CL100073996_L02_524	24158	24158	10267	5387	2263	971	260475900	260475900	218336213	184601082	136374880	91506597	24158	621024	260475900	48.47	27585	3493	55448.1	2030	14141	0
CL100077353_L02_579	22854	22854	9438	4757	1711	696	222780630	222780630	182007371	149431457	102853299	67872819	22854	483618	222780630	48.07	21036	3283	51872.3	2084	14044	0
CL100076870_L01_528	22177	22177	8467	4256	1680	721	212178406	212178406	170814050	141754988	101940717	68460233	22177	434687	212178406	47	22786	3143	50343.8	1854	13598	0
CL100074213_L02_571	28781	28781	12088	6179	2423	1040	298560778	298560778	247636499	206553062	148859693	100188159	28781	472860	298560778	48.41	24866	3418	53692.7	2440	17210	0
CL100077075_L01_593	3500	3500	1529	991	520	265	56189814	56189814	50355263	46587924	39128151	29984602	3500	592517	56189814	47.83	58843	4810	93987	231	1573	0
CL100077353_L02_574	2896	2896	1315	815	387	198	47552233	47552233	42908541	39375375	32722621	26022899	2896	808115	47552233	52	64647	5148	126640	159	1294	0
CL100077680_L02_523	4143	4143	1953	1067	454	234	59615369	59615369	52836142	46680964	37274527	29541438	4143	808095	59615369	48.93	47945	4497	110317	240	2126	0
CL100077142_L02_595	7763	7763	3767	2247	968	424	109723190	109723190	97483915	86678371	66371959	47406617	7763	808115	109723190	48.96	38037	4562	89879.6	596	4032	0
CL100077168_L01_501	8185	8185	4549	2770	1312	616	134226967	134226967	122922836	110360243	87361141	62616479	8185	576703	134226967	47.29	45076	5678	77900.5	712	4153	0
CL100074202_L01_516	8325	8325	4567	3064	1525	737	150263161	150263161	138836073	128096693	103460550	75841619	8325	553697	150263161	48.14	50914	6598	83228.2	723	3939	0
CL100073914_L01_577	18884	18884	7926	4313	1826	846	216953854	216953854	183591990	158402640	119838036	85441141	18884	553598	216953854	45.33	31773	3618	65911.2	1423	10683	0
CL100077383_L01_550	23705	23705	9614	4885	1894	795	239294390	239294390	196321578	163342636	117858601	79341191	23705	576261	239294390	47.17	23955	3323	56965.9	1968	14313	0
CL100074203_L02_537	30486	30486	10413	4907	1726	601	243044024	243044024	182859448	144841712	96341041	57486330	30486	576261	243044024	48.44	15626	2820	43182	3018	20173	0
CL100077354_L02_579	40136	40136	15222	7205	2480	955	350684182	350684182	275268009	219619320	147920911	94817953	40136	572045	350684182	48.17	17488	3018	47973.7	3804	25760	0
CL100074203_L01_530	5646	5646	1902	840	311	151	49892340	49892340	38557474	31107499	23137102	17626562	5646	621105	49892340	43.45	19579	2944	66700.1	393	3577	0
CL100074203_L01_532	4295	4295	1779	971	465	258	59239780	59239780	51574555	46028216	38270154	30929120	4295	568686	59239780	45.55	57642	4036	96306.6	234	2169	0
CL100077383_L01_549	2312	2312	1016	518	225	99	26397503	26397503	22341822	18924688	14548414	10334503	2312	422158	26397503	49.57	28947	3788	62592.8	175	1339	0
CL100074219_L02_504	2637	2637	1369	869	448	267	50997962	50997962	47137043	43633650	36963504	30560280	2637	568687	50997962	46.85	71915	6446	109121	184	1151	0
CL100077680_L01_514	9574	9574	4220	2313	987	443	116331473	116331473	100017360	86713170	65840480	46810782	9574	673866	116331473	43.6	33347	3835	71133.4	722	5293	0
CL100074196_L02_507	16263	16263	7170	3983	1734	761	191524839	191524839	163599766	141609864	106863559	72732412	16263	679210	191524839	45.47	31954	3780	61281.1	1341	9194	0
CL100077168_L01_502	21490	21490	9088	4965	1948	731	220596222	220596222	182963475	154191569	106976446	64597668	21490	656019	220596222	45.65	23691	3389	45787.4	2085	12897	0
CL100077353_L02_573	23964	23964	9458	4315	1290	464	199757398	199757398	155257099	119642597	74129255	45900138	23964	576636	199757398	47.27	14518	3050	43272.5	2668	15795	0
CL100076870_L01_532	27321	27321	11198	5554	1925	763	259736746	259736746	210630269	171446487	115881913	75438292	27321	568105	259736746	46.26	20045	3240	50515.1	2549	17001	0
CL100074203_L01_528	16805	16805	6276	3149	1115	468	155248491	155248491	123714460	101983412	70527262	48230198	16805	494349	155248491	50.11	20543	3052	53484.8	1428	10447	0
CL100077487_L01_536	2104	2104	770	434	149	62	21616465	21616465	17560724	15210123	10763892	7797620	2104	442765	21616465	41.9	24816	3210	77519.9	151	1246	0
CL100076918_L01_507	120	120	59	52	45	29	4556561	4556561	4387651	4330901	4217503	3661608	120	315121	4556561	60.97	136540	29501	140736	11	41	0
CL100073912_L02_565	12164	12164	3872	1540	490	232	93370779	93370779	68720815	52741457	37158120	28324201	12164	557652	93370779	46.99	13664	2717	65240.8	1020	8127	0
CL100073997_L02_501	3292	3292	1806	1153	512	228	55717950	55717950	51141883	46506259	36356034	26445926	3292	505439	55717950	50.62	45513	6041	91636.4	258	1625	0
CL100077365_L02_538	8369	8369	3739	2246	1171	587	122417638	122417638	108441057	98113379	81038630	60763838	8369	459295	122417638	45.86	49621	4390	78521.1	596	4109	0
CL100077121_L01_517	10502	10502	3858	2063	1086	593	127605556	127605556	107465041	95160898	79940907	62401020	10502	533051	127605556	46.83	47973	3531	76648.9	622	5623	0
CL100074202_L02_524	19515	19515	8850	5031	2251	1014	245141794	245141794	212454062	185897470	142624547	99166032	19515	782899	245141794	47.35	35013	4006	65499.3	1574	10679	0
CL100073891_L01_577	20496	20496	6977	3401	1189	460	166763728	166763728	126471417	101898714	68113366	42732471	20496	419540	166763728	47.74	16577	2815	42421.1	1949	13415	0
CL100077487_L02_553	28421	28421	10742	5147	1856	716	252402675	252402675	198841311	160163134	110217329	70187872	28421	601793	252402675	46.27	18635	3044	47885.2	2600	18094	0
CL100073891_L01_575	27226	27226	10603	5025	1836	729	245440538	245440538	194602925	155940717	107652760	69450473	27226	531304	245440538	48.23	18686	3119	46531.2	2538	17328	0
CL100077680_L01_512	2186	2186	1148	626	269	137	33795144	33795144	30513365	26867232	21448394	16868016	2186	725629	33795144	47.23	49829	5113	115360	138	1129	0
CL100077383_L02_567	2905	2905	1163	624	308	181	39119180	39119180	33798330	30090334	25066428	20664920	2905	675864	39119180	46.14	56254	3991	103634	161	1481	0
CL100077075_L02_506	3605	3605	2187	1548	814	421	87296295	87296295	82934798	78288671	66206640	52137294	3605	1160046	87296295	43.98	72259	9697	133196	282	1577	0
CL100077383_L02_566	9103	9103	4116	2351	1114	526	123270983	123270983	108176137	95996740	76674880	56031630	9103	623739	123270983	46.57	42598	4210	82111.8	648	4719	0
CL100073914_L02_596	22842	22842	10106	5482	2313	1028	266822194	266822194	227843782	195656433	146469122	101239799	22842	659874	266822194	45.38	31244	3753	62609.1	1844	12952	0
CL100076918_L02_511	21417	21417	9137	4961	2048	882	236477711	236477711	199173633	170123871	125140231	84162806	21417	616702	236477711	46.81	28524	3564	56889	1789	12391	0
CL100073936_L01_551	27526	27526	10624	5123	1949	815	252046614	252046614	200183105	162027425	114144194	74930652	27526	544336	252046614	47.04	19544	3143	47314.4	2488	17383	0
CL100077487_L02_551	37703	37703	12890	5773	1890	698	286901539	286901539	212289100	163201298	104205244	63238333	37703	495682	286901539	47.88	13383	2781	37355.2	4063	25453	0
CL100077365_L01_531	43701	43701	15356	6782	2372	1011	359319888	359319888	273357400	214340169	147529474	100046145	43701	482441	359319888	48.87	15910	2902	47487.9	4002	28694	0
CL100077354_L01_572	2600	2600	873	393	143	63	21974241	21974241	16754761	13487871	9723056	7027960	2600	390371	21974241	45.05	18429	2894	59260.4	204	1678	0
CL100077680_L01_509	2126	2126	756	356	176	94	25920997	25920997	21744552	18993606	16340435	13422822	2126	648445	25920997	47.31	57023	3536	124492	86	1134	0
CL100074203_L01_529	1970	1970	1037	640	355	218	44484133	44484133	41608361	38827576	34359093	29388405	1970	648445	44484133	47.71	95172	7543	142430	117	780	0
CL100077715_L02_589	3161	3161	1422	669	274	136	39374639	39374639	33978925	28725189	22602565	17686622	3161	648445	39374639	48.94	39921	3940	100813	181	1753	0
CL100073991_L02_511	8513	8513	4146	2487	1207	637	133431580	133431580	119960712	108313984	88448266	68384524	8513	475182	133431580	46.04	52006	4963	85466.5	605	4172	0
CL100077121_L02_526	16221	16221	7295	3912	1577	646	185761756	185761756	158285313	134692002	97966840	65691026	16221	729410	185761756	47.31	28065	3753	63040.1	1386	9357	0
CL100074213_L02_565	19330	19330	7802	3785	1294	508	181381245	181381245	145989226	118050469	80339145	52986597	19330	729410	181381245	47.47	19342	3225	57829	1768	12127	0
CL100077680_L02_524	25009	25009	9961	4880	1812	784	246368576	246368576	200271401	164939097	118069320	82250829	25009	543706	246368576	47.99	22721	3277	61046.8	2028	15302	0
CL100076914_L02_510	30102	30102	10455	4907	1860	819	262958168	262958168	203911213	165814522	118803942	82659455	30102	857047	262958168	48.15	19737	2926	55905	2429	19151	0
CL100073891_L02_590	28567	28567	10689	5379	2028	820	260769629	260769629	206678908	169969058	118549414	76379862	28567	507347	260769629	47.59	20440	3066	47507	2550	17938	0
CL100077121_L02_531	3596	3596	1718	953	529	293	57498944	57498944	51652988	46317612	39719742	31239519	3596	514189	57498944	44.13	57529	4907	88505.7	247	1738	0
CL100073996_L02_522	3420	3420	2058	1198	525	236	56721501	56721501	52311279	46197560	35864295	25693669	3420	572694	56721501	46.99	41499	5974	81363.7	295	1828	0
CL100077487_L01_534	4429	4429	2283	1231	448	212	57292667	57292667	50575763	43122935	31073363	22768930	4429	775529	57292667	45.51	31267	4456	75894.2	362	2492	0
CL100077354_L01_568	12568	12568	5210	3010	1533	757	169771315	169771315	147537589	132316361	108970732	81620000	12568	888559	169771315	48.55	45841	3951	86964.8	825	6390	0
CL100073988_L02_538	16174	16174	6718	3850	1802	861	201858852	201858852	173387793	153405693	121358432	88254413	16174	592923	201858852	47.4	38742	3774	74746	1150	8637	0
CL100077142_L02_594	30014	30014	11758	5840	2143	843	279118440	279118440	223766762	182761156	126042216	80529051	30014	734146	279118440	46.33	20186	3142	49193.8	2745	18761	0
CL100077168_L02_511_512	43465	43465	17275	8640	3336	1402	423582767	423582767	343783629	284294855	202791079	135714015	43465	734409	423582767	47.45	22649	3249	53681.9	3716	26662	0
CL100073997_L02_502	32929	32929	14095	7507	2721	1063	331996530	331996530	274690262	228541546	155127089	97874423	32929	638102	331996530	48.38	21988	3380	49014.4	3186	19969	0
CL100074203_L02_536	22927	22927	8488	4278	1635	697	213308017	213308017	169928743	140917208	100258280	67518915	22927	694399	213308017	47.84	21834	3056	52517.3	1909	14191	0
CL100077353_L01_566	30703	30703	11953	6213	2335	916	295741031	295741031	239163042	199225757	139853841	90774528	30703	752169	295741031	49.39	21906	3171	55823.7	2679	18819	0
CL100073997_L02_504	3019	3019	1184	508	172	104	32651507	32651507	27001289	22364342	17416797	15011297	3019	620097	32651507	45.86	35006	3381	113579	136	1764	0
CL100077142_L01_574	2949	2949	1215	596	216	107	34249993	34249993	28990441	24667407	18878261	15180137	2949	620097	34249993	46.88	33869	3602	108436	156	1650	0
CL100073936_L02_571	1002	1002	429	306	222	161	31661810	31661810	29993971	29155497	27771438	25543330	1002	890804	31661810	47.25	155774	17616	235887	52	257	0
CL100073936_L01_553	2287	2287	1233	746	432	267	47906516	47906516	44611068	41161398	36301023	30342994	2287	620097	47906516	46.19	74604	6963	114055	166	981	0
CL100077680_L02_522	5733	5733	2219	1078	476	254	64838665	64838665	54043306	46222641	37129365	29152663	5733	486287	64838665	41.64	38789	3529	79907	329	3258	0
CL100073988_L02_533	12506	12506	5679	3481	1720	765	173805652	173805652	153054954	137656547	109833520	75764818	12506	571568	173805652	47.56	41844	4270	70079	1009	6409	0
CL100073996_L01_509	19509	19509	7547	3800	1524	633	190430196	190430196	153901095	127947215	92984593	61766109	19509	427928	190430196	47.37	23369	3213	54841.3	1617	11951	0
CL100077121_L02_528	17332	17332	5378	2298	737	241	118094186	118094186	82387271	61220593	37649950	20610542	17332	663163	118094186	47.06	10783	2631	31139.3	2089	12162	0
CL100077383_L01_551	25124	25124	7673	2990	814	277	162855325	162855325	110340968	78351400	46110706	27953374	25124	502625	162855325	47.88	9261	2601	34175.1	3311	17953	0
CL100077365_L02_536	26131	26131	8536	3690	1160	425	194703580	194703580	141905736	108677514	70354727	44858154	26131	586069	194703580	48.84	12997	2736	44699.1	2699	17758	0
CL100076893_L01_552	6218	6218	2301	1243	598	311	78418189	78418189	66663015	59392637	49503664	39508177	6218	839857	78418189	46.14	51121	3578	107510	306	3235	0
CL100073991_L02_514	4078	4078	1915	1175	687	441	87173148	87173148	80661206	75484016	67986640	58962021	4078	768498	87173148	45.75	100228	6824	146262	229	1538	0
CL100074203_L01_527	7352	7352	3972	2504	1266	649	134680943	134680943	124221197	113940815	94551518	72648192	7352	825188	134680943	46.65	57660	6199	97598.9	551	3432	0
CL100073944_L02_538	16731	16731	7136	3817	1567	767	194845581	194845581	165699677	142610134	107935977	79708360	16731	494588	194845581	47.25	33041	3671	69154.8	1200	9404	0
CL100077168_L02_509_510	15168	15168	7099	4298	2148	1070	230089021	230089021	205777443	186120873	151869142	113883069	15168	576828	230089021	48.31	49283	4756	83774.8	1094	7367	0
CL100077205_L02_592	18487	18487	7375	3682	1412	593	182117165	182117165	148190181	122607486	87579448	58689604	18487	387377	182117165	46.66	22948	3272	52625.4	1558	11299	0
CL100074219_L02_508	32446	32446	13300	6732	2465	1000	317903889	317903889	259516385	213996031	148320965	97344379	32446	601899	317903889	47.94	21670	3268	51536	2923	19909	0
CL100074219_L01_523	22104	22104	8679	4050	1341	478	188977950	188977950	147903880	116064933	74871311	44933418	22104	537750	188977950	47.11	16089	3061	42651.6	2327	14412	0
CL100077715_L01_573	1594	1594	528	231	92	45	15430891	15430891	12167020	10160552	8125774	6471266	1594	601737	15430891	41.67	29903	3088	104011	77	971	0
CL100073891_L02_589	2899	2899	1295	704	290	139	38853502	38853502	33929436	29763596	23472386	18126889	2899	971131	38853502	44.59	42914	4174	124870	168	1522	0
CL100074204_L02_539	4637	4637	1837	924	456	236	58741733	58741733	50169320	43831939	36785406	28811239	4637	844799	58741733	43.6	47290	3727	95208.7	248	2467	0
CL100073914_L01_579	5066	5066	2340	1283	569	289	70658386	70658386	62402509	54977208	44182934	34280396	5066	839167	70658386	48.72	45916	4401	95990.2	312	2594	0
CL100077383_L01_553	7252	7252	3063	1533	636	315	82577141	82577141	69644271	58990648	45300450	33881380	7252	600208	82577141	46.07	33369	3639	70680.3	496	4163	0
CL100073936_L01_550	11507	11507	5071	2903	1271	577	140670860	140670860	120960465	105836090	80314342	56059398	11507	503710	140670860	45.99	33712	3845	60978.3	925	6359	0
CL100077383_L01_554	12003	12003	5525	3069	1238	555	145971787	145971787	126214199	109114049	80872478	56792801	12003	795192	145971787	46.58	31999	3958	69441.3	959	6687	0
CL100076914_L01_501	21506	21506	9526	5217	2049	810	236920961	236920961	200309205	170265610	121167148	78074507	21506	699535	236920961	46.84	26199	3628	56204.5	1944	12569	0
CL100077680_L02_520	22473	22473	8993	4625	1748	690	219216572	219216572	178339079	148025584	103351894	66793634	22473	576984	219216572	47.34	22255	3240	52685.5	2015	13745	0
CL100077075_L02_508	31400	31400	10620	4988	1964	883	273111599	273111599	210660350	171790540	125717640	87700627	31400	510518	273111599	47.76	19989	2911	53103.5	2448	20008	0
CL100073996_L01_512	2099	2099	721	367	196	101	24027339	24027339	19880066	17471597	14822231	11417455	2099	529602	24027339	45.8	43756	3344	85480.6	114	1155	0
CL100073944_L01_525	1899	1899	922	563	298	151	31888010	31888010	28922000	26426446	22304087	17187374	1899	573338	31888010	52.81	59145	5287	100317	129	879	0
CL100077487_L01_538	2662	2662	1094	645	342	166	37876583	37876583	33084410	29987888	25281023	18908050	2662	381635	37876583	49.56	49872	4127	86305.8	167	1315	0
CL100073936_L02_566	3220	3220	1332	842	425	206	47592238	47592238	41959890	38569528	31894900	24005946	3220	548298	47592238	47.46	50948	4240	99495.5	202	1523	0
CL100073996_L01_513	6541	6541	3379	2314	1208	565	115984893	115984893	106576564	99044435	81308920	58768880	6541	1050685	115984893	44.94	51384	6296	93908.5	550	2989	0
CL100073944_L02_533	17768	17768	7280	3615	1445	651	183908357	183908357	151628180	126059335	92892246	65096067	17768	922532	183908357	45.58	25660	3420	62866.5	1408	10660	0
CL100077715_L01_577	12384	12384	5743	3213	1340	586	153819169	153819169	133415052	115727146	86615231	60100596	12384	589362	153819169	46.85	33104	4018	68559.2	1000	6868	0
CL100073997_L02_503	27011	27011	11593	5536	1830	767	258428958	258428958	210724413	168647432	112057424	75483395	27011	616525	258428958	46.99	18794	3348	50978.7	2624	16959	0
CL100074221_L01_510	25168	25168	9805	4955	1892	776	243845446	243845446	197478656	164008423	116565473	77981504	25168	509167	243845446	49.55	22917	3175	56565.6	2117	15374	0
CL100073996_L01_516	34034	34034	13165	6654	2613	1076	329637543	329637543	266544628	221724333	159503667	105528132	34034	600355	329637543	48.96	23145	3172	54400.3	2835	20810	0
CL100073988_L01_528	1238	1238	289	109	59	40	12455069	12455069	9701104	8462381	7738322	7097607	1238	633315	12455069	43.64	108104	2815	148946	29	708	0
CL100074219_L01_517	941	941	559	332	150	59	16114502	16114502	14856410	13295496	10456315	7267726	941	510753	16114502	38.31	43399	5837	96983.3	77	494	0
CL100077142_L02_591	409	409	215	177	111	54	10705032	10705032	10156133	9898555	8759252	6754271	409	402778	10705032	39.3	82493	14535	122514	33	157	0
CL100074204_L01_527	687	687	369	285	183	92	18744445	18744445	17774602	17226719	15514345	12285539	687	558227	18744445	36.46	95849	13741	141282	51	255	0
CL100077365_L01_525	13121	13121	5955	3438	1577	719	170073874	170073874	148060126	130543876	101351803	71377295	13121	626982	170073874	46.31	37117	4079	66687.2	1036	7062	0
CL100074202_L01_510	16780	16780	7190	4230	2101	1049	226349290	226349290	197520444	176844288	143373428	106225280	16780	627843	226349290	46.72	44288	4041	78012.5	1197	8574	0
CL100073914_L02_592	5861	5861	2761	1639	780	392	85031343	85031343	75699644	67844588	54475911	40746250	5861	622284	85031343	49.84	46608	4596	79804.4	429	2934	0
CL100077667_L01_12	24688	24688	10170	5447	2104	849	256373329	256373329	212454752	179560366	128089637	84346289	24688	704868	256373329	48.3	24894	3367	58280.6	2108	14657	0
CL100073914_L02_589	27921	27921	11176	5681	2011	755	259044749	259044749	208145020	169790320	113407644	69896290	27921	606705	259044749	46.16	19261	3151	44099.5	2749	17522	0
CL100074219_L01_519	22560	22560	7622	3643	1446	657	200313049	200313049	155995971	128666787	95226938	67610829	22560	1001161	200313049	49.42	21869	2887	59550.4	1658	14146	0
CL100077680_L01_516	2316	2316	1124	620	306	185	42409930	42409930	38697840	35149367	30359295	26081839	2316	766082	42409930	47.4	87631	5653	156143	112	1024	0
CL100076870_L02_535	2567	2567	964	463	226	110	31051584	31051584	26110740	22718145	19086549	14977801	2567	648718	31051584	41.59	46337	3565	113482	122	1401	0
CL100077354_L02_580	7435	7435	2987	1682	936	517	108768357	108768357	95280068	86313337	74566167	59642304	7435	787017	108768357	43.8	58696	4167	101243	420	3559	0
CL100073988_L01_525	10678	10678	4272	2230	867	414	115144653	115144653	95528890	81386742	59955936	44344000	10678	643100	115144653	48.58	27699	3418	70034.6	777	6244	0
CL100074202_L01_511	10732	10732	5162	2984	1336	610	143887600	143887600	126718964	111278954	85622360	60012493	10732	487078	143887600	47.53	37616	4355	66080	889	5758	0
CL100074202_L02_520	15551	15551	5552	2840	1132	478	145545903	145545903	115689048	96839385	70766624	47817919	15551	626754	145545903	48.17	23409	3014	56214.6	1215	9567	0
CL100073990_L02_595	34374	34374	14828	7270	2359	825	317159901	317159901	257398994	204490726	129298282	76632381	34374	602061	317159901	46.57	17505	3255	42511.2	3771	21836	0
CL100077365_L01_529	27529	27529	10437	5351	2192	905	267128511	267128511	215496073	180433349	131744105	86538750	27529	493089	267128511	47.26	24221	3155	52838.4	2267	16782	0
CL100074196_L02_504	19946	19946	7967	4080	1603	714	203566935	203566935	167059105	140148474	101946594	70850807	19946	469176	203566935	48.46	25062	3318	55938.5	1597	11961	0
CL100073991_L01_507	3991	3991	1544	663	269	137	40356291	40356291	32829058	26722176	20770037	16181294	3991	461722	40356291	43.89	27165	3305	75986.4	247	2412	0
CL100074213_L02_566	4516	4516	2455	1494	661	337	80609423	80609423	74162742	67361279	54178682	42948867	4516	876242	80609423	43.26	57364	5990	120252	289	2161	0
CL100077075_L01_590	4603	4603	2344	1418	687	339	71194212	71194212	64231532	57732856	46427186	34293743	4603	465564	71194212	45.82	46363	5100	71867.7	367	2313	0
CL100077075_L02_507	6887	6887	3323	1928	818	365	92741509	92741509	81910469	72112081	54413543	38712998	6887	619337	92741509	45.22	35353	4379	71941.2	550	3657	0
CL100077365_L02_537	11942	11942	4933	2687	1240	588	143958810	143958810	122700905	107130127	84815512	62237311	11942	833507	143958810	48.05	37428	3678	76632.9	817	6536	0
CL100076893_L01_556	17241	17241	6907	3603	1487	664	180710130	180710130	149352820	126492581	93221924	64674122	17241	533566	180710130	47.74	26816	3361	57009.4	1377	10170	0
CL100076893_L02_565	23003	23003	9083	4918	2095	935	252237064	252237064	210097722	181332277	137421283	96635499	23003	545109	252237064	47.98	30738	3406	65198	1687	13209	0
CL100073944_L02_534	31418	31418	12109	5557	1855	785	276811831	276811831	217828029	172474828	116335983	79484434	31418	533368	276811831	49.03	17290	3070	48735	2919	20164	0
CL100077354_L01_566	24956	24956	10457	5726	2345	973	265012656	265012656	221135750	188247963	135860070	88022465	24956	547294	265012656	47.59	26329	3430	50968	2215	14684	0
CL100076918_L01_505	26924	26924	10076	5153	2245	1053	278233156	278233156	227428945	193546850	148615576	106783654	26924	680852	278233156	48.33	30030	3243	63611.6	1897	15855	0
CL100077121_L02_527	1801	1801	613	342	173	90	24033836	24033836	20496896	18639273	15981471	13045410	1801	765999	24033836	42.63	64394	3622	145729	72	882	0
CL100074219_L01_524	2000	2000	1027	629	385	211	43563917	43563917	40528150	37778657	33885583	27642301	2000	867589	43563917	40.06	90351	7075	139460	126	803	0
CL100073991_L01_501	2146	2146	1173	668	293	143	35774346	35774346	32667186	29139386	23440776	18140750	2146	518458	35774346	45.58	51888	5492	102683	138	1084	0
CL100077354_L01_569	6118	6118	2259	1037	381	157	51681202	51681202	39721461	31457884	21394785	13584052	6118	260308	51681202	45.68	16489	3037	37889.9	602	4021	0
CL100077353_L02_578	9644	9644	4364	2325	964	381	110199461	110199461	94090010	79843561	58583259	38111227	9644	706768	110199461	45.6	28357	3743	60226.7	834	5540	0
CL100074204_L02_537	14793	14793	5939	2975	1273	564	157639333	157639333	130364806	109931073	83751593	58951539	14793	931112	157639333	45.17	28606	3429	70686.8	1090	8724	0
CL100074196_L01_556	15484	15484	6723	3795	1665	728	188715809	188715809	162095631	141685515	108500856	75709552	15484	869282	188715809	45.88	33963	3826	74066.8	1180	8501	0
CL100077667_L01_16	21645	21645	9464	4957	1849	765	232580825	232580825	195109140	163758180	115873859	77963196	21645	473576	232580825	45.65	24679	3576	58541.2	1866	12844	0
CL100074213_L01_549	41119	41119	14788	6841	2267	869	339348107	339348107	259928477	204879656	135271733	86852912	41119	658071	339348107	46.16	15782	2907	46845.6	4016	26924	0
CL100077365_L01_530	24648	24648	8879	3973	1342	524	199954325	199954325	152408415	118302671	78598369	50416976	24648	429388	199954325	48.16	14960	2886	43550.7	2462	16261	0
CL100074219_L02_502	2016	2016	775	412	184	83	21820610	21820610	18047519	15514409	12000650	8438135	2016	696093	21820610	45.13	32733	3361	74936.6	146	1166	0
CL100074203_L02_538	2958	2958	1079	590	335	208	41943659	41943659	36209043	32890450	28893706	24338380	2958	695754	41943659	47.21	70119	3907	106628	152	1430	0
CL100077664_L02_508	2581	2581	1409	881	447	250	48357051	48357051	44693896	41016767	34019513	27087363	2581	450342	48357051	44.85	62757	6258	91807	199	1199	0
CL100077667_L01_11	10803	10803	3938	2203	1100	573	128344492	128344492	107812072	95812647	78581691	59773059	10803	696095	128344492	46.63	43483	3436	77401.3	668	5810	0
CL100073914_L01_573	17838	17838	7418	3937	1527	656	188572534	188572534	156947704	132696981	95792810	65211470	17838	525545	188572534	46.28	26074	3433	58453.2	1468	10518	0
CL100073891_L01_578	23920	23920	10401	5726	2308	957	265887236	265887236	224645896	192038585	139114215	91831089	23920	593815	265887236	46.61	27505	3598	57884.8	2072	13866	0
CL100074213_L01_550	18269	18269	6519	3154	1111	478	157175588	157175588	121593933	98379865	67513556	45354331	18269	525545	157175588	45.16	17747	2958	46528	1640	11778	0
CL100073996_L02_520	24019	24019	9244	4311	1539	638	212175032	212175032	167183181	133114655	91418204	59934579	24019	525558	212175032	47.45	17555	3065	45813.4	2247	15386	0
CL100074213_L01_554	20084	20084	8180	4041	1511	602	191623662	191623662	155367545	126761754	87621222	55931500	20084	490218	191623662	47.85	21223	3225	47237.1	1868	12468	0
CL100074196_L02_505	27302	27302	11001	5465	2036	829	262607887	262607887	212925073	174536300	121568179	79616947	27302	490218	262607887	48.33	21382	3234	50231.9	2459	16866	0
CL100073988_L02_537	1666	1666	893	540	251	128	30216604	30216604	27833911	25377849	20939057	16667247	1666	761362	30216604	40.66	62239	6017	133753	101	776	0
CL100073988_L02_540	8532	8532	3030	1335	439	182	73066375	73066375	56377332	44654295	31056429	22289172	8532	613831	73066375	49.2	17067	2966	69627.4	706	5500	0
CL100077664_L01_595	1618	1618	685	399	228	113	29557487	29557487	26726024	24739148	22041907	17811359	1618	1163669	29557487	44.49	80311	5270	215279	66	661	0
CL100074202_L01_509	1117	1117	534	403	273	161	29831018	29831018	28135538	27233117	25105854	21105269	1117	747567	29831018	50.58	108855	13008	144204	77	370	0
CL100077354_L02_574	11037	11037	4501	2294	993	418	117826934	117826934	97906275	82581485	62546203	42260850	11037	747567	117826934	46.59	28861	3446	64688.1	858	6485	0
CL100074196_L01_552	18023	18023	7360	3696	1460	583	179877434	179877434	147166932	121803680	87511150	56911511	18023	679192	179877434	46.59	23320	3333	55847.6	1561	10997	0
CL100076870_L01_531	15013	15013	6262	3447	1426	564	162609657	162609657	135957225	116305116	84936719	54880543	15013	520127	162609657	47.52	27306	3468	57237.6	1287	8770	0
CL100074203_L01_525	31642	31642	10857	4825	1581	638	246830923	246830923	184197548	142526159	93793185	61350623	31642	488597	246830923	46.62	13917	2816	41695.7	3200	21183	0
CL100077680_L02_518	41029	41029	14238	6395	2151	809	324161161	324161161	242726170	188870388	124793223	78308727	41029	482406	324161161	49.08	14435	2863	42542.6	4150	27393	0
CL100077353_L01_572	3533	3533	1678	990	428	196	46306633	46306633	40639401	35766808	26825286	18736929	3533	462709	46306633	45.69	34340	4222	63968.7	304	1904	0
CL100074219_L01_518	3803	3803	1786	1093	516	246	54674623	54674623	48529068	43735232	34590208	24901163	3803	428999	54674623	45.1	43929	4494	71105.4	299	1929	0
CL100073914_L02_595	3986	3986	2203	1428	710	341	72525005	72525005	67037746	61535706	50001953	36788751	3986	1178544	72525005	46.47	51484	6347	99838.6	331	1892	0
CL100074196_L02_502	4802	4802	2524	1573	891	476	91930266	91930266	84829416	78228179	67284121	52442412	4802	958709	91930266	47.36	63959	6246	101594	362	2148	0
CL100077715_L01_579	15566	15566	6577	3985	2016	962	215281706	215281706	188198774	170249909	138847773	101769704	15566	725326	215281706	47.01	45165	4090	82641.8	1086	7810	0
CL100077121_L02_530	15212	15212	7270	4152	1734	693	185922500	185922500	161645752	139877111	102167883	65719384	15212	434621	185922500	45.31	30005	4037	56025	1396	8536	0
CL100077365_L01_528	12465	12465	4891	2539	930	374	116044696	116044696	93268632	77006054	52255586	33044144	12465	466075	116044696	45.33	20472	3108	43630.3	1186	7766	0
CL100073944_L01_527	29414	29414	11940	5991	1977	733	273353498	273353498	219895466	178650720	116814744	74154525	29414	474829	273353498	48.44	18824	3201	49066.6	2897	18507	0
CL100073988_L02_534	40395	40395	14150	6170	1981	787	316205800	316205800	236718186	181546847	118425283	76955816	40395	706192	316205800	49.18	13761	2845	42846.3	4158	27032	0
CL100077075_L01_595	35487	35487	11928	5374	1817	746	277594965	277594965	206911158	161738513	107954742	70902253	35487	706080	277594965	47.35	14630	2798	42742.8	3464	23639	0
