# Supplementary material for: Temporal dynamics and microbial interactions shaping the gut resistome in early infancy
Source: Nat Commun. 2025 Aug 30;16:8139. doi: 10.1038/s41467-025-63401-6 (PMC12398494; doi:10.1038/s41467-025-63401-6)
Supplement: Supplementary file 9 — Source Data [file 41467_2025_63401_MOESM9_ESM.xlsx]

## Sheet: Fig. 1a
Fig. 1a
Data are scrambled across individuals for personal data protection
Time point	Number of ARGs per sample
12m	78
12m	65
12m	59
12m	10
12m	68
12m	69
12m	71
12m	65
12m	13
12m	59
12m	63
12m	38
12m	41
12m	71
12m	21
12m	35
12m	15
12m	8
12m	12
12m	62
12m	47
12m	61
12m	12
12m	8
12m	48
12m	46
12m	13
12m	67
12m	8
12m	55
12m	70
12m	8
12m	71
12m	10
12m	42
12m	62
12m	13
12m	55
12m	45
12m	16
12m	43
12m	64
12m	16
12m	64
12m	14
12m	7
12m	10
12m	72
12m	63
12m	53
12m	54
12m	4
12m	64
12m	74
12m	78
12m	66
18m	13
18m	13
18m	45
18m	21
18m	9
18m	14
18m	15
18m	10
18m	39
18m	74
18m	57
18m	16
18m	10
18m	19
18m	66
18m	21
18m	10
18m	10
18m	14
18m	8
18m	49
18m	32
18m	56
18m	44
18m	17
18m	54
18m	70
18m	16
18m	13
18m	11
18m	14
18m	52
18m	17
18m	10
18m	26
18m	11
18m	16
18m	58
18m	66
18m	11
18m	58
18m	46
18m	65
18m	25
18m	75
18m	17
18m	65
18m	57
18m	22
18m	64
18m	67
18m	61
18m	17
18m	68
18m	11
24m	68
24m	58
24m	65
24m	22
24m	17
24m	11
24m	13
24m	68
24m	68
24m	13
24m	63
24m	66
24m	7
24m	18
24m	55
24m	20
24m	11
24m	14
24m	24
24m	15
24m	18
24m	39
24m	68
24m	68
24m	68
24m	16
24m	9
24m	15
24m	21
24m	42
24m	74
24m	8
24m	14
24m	41
24m	64
24m	11
24m	13
24m	7
24m	19
24m	58
24m	11
24m	56
24m	10
24m	13
24m	15
24m	20
24m	23
24m	64
24m	30
24m	15
24m	7
24m	11
24m	15
24m	15
24m	28
24m	17
2m	65
2m	84
2m	33
2m	60
2m	69
2m	13
2m	39
2m	3
2m	65
2m	63
2m	74
2m	38
2m	47
2m	64
2m	67
2m	35
2m	5
2m	40
2m	45
2m	51
2m	57
2m	78
2m	42
2m	57
2m	66
2m	68
2m	52
2m	39
2m	57
2m	54
2m	57
2m	76
2m	44
2m	34
2m	48
2m	45
2m	59
2m	69
2m	32
2m	29
2m	6
2m	40
2m	66
2m	31
2m	69
2m	38
2m	8
2m	57
2m	47
2m	72
2m	50
2m	59
2m	61
2m	70
2m	68
3-6d	57
3-6d	74
3-6d	9
3-6d	52
3-6d	55
3-6d	14
3-6d	9
3-6d	21
3-6d	89
3-6d	16
3-6d	6
3-6d	28
3-6d	56
3-6d	16
3-6d	66
3-6d	43
3-6d	8
3-6d	78
3-6d	59
3-6d	9
3-6d	24
3-6d	37
3-6d	10
3-6d	9
3-6d	60
3-6d	78
3-6d	6
3-6d	34
3-6d	57
3-6d	69
3-6d	59
3-6d	10
3-6d	17
3-6d	62
3-6d	65
3-6d	42
3-6d	80
3-6d	49
3-6d	19
3-6d	16
3-6d	15
3-6d	40
3-6d	23
3-6d	13
3-6d	57
3-6d	64
3-6d	12
3-6d	63
3-6d	19
3-6d	63
3-6d	38
3w	2
3w	4
3w	9
3w	69
3w	48
3w	2
3w	21
3w	56
3w	29
3w	51
3w	69
3w	43
3w	80
3w	67
3w	58
3w	30
3w	7
3w	13
3w	47
3w	67
3w	63
3w	59
3w	7
3w	41
3w	64
3w	5
3w	8
3w	60
3w	43
3w	63
3w	53
3w	45
3w	58
3w	52
3w	43
3w	69
3w	72
3w	18
3w	17
3w	53
3w	4
3w	42
3w	42
3w	56
3w	70
3w	8
3w	4
3w	69
3w	7
3w	6
3w	36
3w	52
60m	9
60m	60
60m	11
60m	12
60m	15
60m	9
60m	14
60m	23
60m	10
60m	65
60m	63
60m	17
60m	17
60m	20
60m	16
60m	10
60m	12
60m	13
60m	9
60m	40
60m	10
60m	10
60m	10
60m	16
60m	13
60m	60
60m	15
60m	11
60m	12
60m	15
60m	12
60m	11
60m	15
60m	16
60m	14
60m	16
60m	13
60m	11
60m	17
60m	12
60m	12
60m	68
60m	68
60m	17
60m	22
60m	21
60m	17
60m	35
60m	51
60m	15
60m	25
60m	15
60m	14
60m	12
60m	15
6m	55
6m	43
6m	75
6m	25
6m	34
6m	76
6m	59
6m	39
6m	59
6m	57
6m	55
6m	60
6m	75
6m	35
6m	59
6m	50
6m	65
6m	66
6m	65
6m	40
6m	59
6m	65
6m	74
6m	72
6m	78
6m	60
6m	6
6m	65
6m	61
6m	28
6m	65
6m	56
6m	59
6m	63
6m	71
6m	48
6m	80
6m	60
6m	67
6m	48
6m	73
6m	60
6m	58
6m	53
6m	78
6m	40
6m	55
6m	60
6m	58
6m	65
6m	46
6m	45
6m	55
6m	79
6m	47
M-2m pp	15
M-2m pp	13
M-2m pp	15
M-2m pp	17
M-2m pp	38
M-2m pp	78
M-2m pp	17
M-2m pp	12
M-2m pp	12
M-2m pp	13
M-2m pp	11
M-2m pp	13
M-2m pp	12
M-2m pp	12
M-2m pp	18
M-2m pp	13
M-2m pp	11
M-2m pp	14
M-2m pp	10
M-2m pp	22
M-2m pp	17
M-2m pp	21
M-2m pp	11
M-2m pp	18
M-2m pp	41
M-2m pp	15
M-2m pp	13
M-2m pp	17
M-2m pp	11
M-2m pp	16
M-2m pp	20
M-2m pp	27
M-2m pp	12
M-2m pp	40
M-2m pp	81
M-2m pp	12
M-2m pp	67
M-2m pp	35
M-2m pp	68
M-2m pp	19
M-2m pp	13
M-2m pp	14
M-2m pp	15
M-2m pp	16
M-2m pp	21
M-2m pp	17
M-2m pp	11
M-2m pp	15
M-2m pp	20
M-2m pp	13
M-2m pp	18
M-2m pp	5
M-2m pp	12
M-2m pp	19
M-2m pp	14
M-2m pp	21
M-preg 3tr	13
M-preg 3tr	68
M-preg 3tr	14
M-preg 3tr	15
M-preg 3tr	70
M-preg 3tr	15
M-preg 3tr	13
M-preg 3tr	14
M-preg 3tr	12
M-preg 3tr	13
M-preg 3tr	12
M-preg 3tr	42
M-preg 3tr	13
M-preg 3tr	14
M-preg 3tr	10
M-preg 3tr	14
M-preg 3tr	65
M-preg 3tr	16
M-preg 3tr	12
M-preg 3tr	7
M-preg 3tr	68
M-preg 3tr	11
M-preg 3tr	12
M-preg 3tr	29
M-preg 3tr	12
M-preg 3tr	15
M-preg 3tr	13
M-preg 3tr	12
M-preg 3tr	19
M-preg 3tr	17
M-preg 3tr	15
M-preg 3tr	30
M-preg 3tr	15
M-preg 3tr	12
M-preg 3tr	27
M-preg 3tr	13
M-preg 3tr	11
M-preg 3tr	14
M-preg 3tr	15
M-preg 3tr	13
M-preg 3tr	13
M-preg 3tr	21
M-preg 3tr	16
M-preg 3tr	9
M-preg 3tr	19
M-preg 3tr	14
M-preg 3tr	17
M-preg 3tr	10
M-preg 3tr	64
M-preg 3tr	13
M-preg 3tr	13
M-preg 3tr	11
M-preg 3tr	23
M-preg 3tr	34
M-preg 3tr	16
M-preg 3tr	18

## Sheet: Fig. 1b
Fig. 1b
Data are scrambled across individuals for personal data protection
Time point	ARG Relative Abundance (RPKM)
12m	1089.59
12m	422.606
12m	113.579
12m	161.816
12m	378.542
12m	429.322
12m	216.665
12m	545.797
12m	171.686
12m	1264.2
12m	457.607
12m	469.31
12m	1331.66
12m	403.918
12m	219.548
12m	367.353
12m	277.209
12m	486.999
12m	249.972
12m	437.333
12m	162.893
12m	297.8
12m	408.695
12m	461.312
12m	302.063
12m	1097.22
12m	491.526
12m	459.311
12m	243.317
12m	478.631
12m	375.241
12m	1421.35
12m	331.734
12m	651.219
12m	188.163
12m	121.075
12m	525.074
12m	141.781
12m	458.375
12m	404.266
12m	502.754
12m	280.567
12m	137.547
12m	119.8
12m	44.8112
12m	919.471
12m	236.464
12m	206.952
12m	373.293
12m	771.403
12m	1200.08
12m	1167.81
12m	199.466
12m	297.551
12m	386.418
12m	194.078
18m	183.094
18m	327.688
18m	142.677
18m	336.193
18m	88.9153
18m	619.012
18m	171.425
18m	311.773
18m	352.723
18m	114.223
18m	477.811
18m	227.042
18m	246.746
18m	328.112
18m	154.953
18m	77.4825
18m	285.109
18m	204.951
18m	94.7805
18m	245.82
18m	235.153
18m	231.516
18m	192.621
18m	256.663
18m	233.883
18m	281.58
18m	117.009
18m	197.305
18m	223.062
18m	170.339
18m	256.163
18m	438.178
18m	209.357
18m	407.528
18m	379.297
18m	599.617
18m	129.601
18m	117.373
18m	374.249
18m	920.098
18m	394.964
18m	131.798
18m	205.72
18m	555.008
18m	389.223
18m	233.421
18m	168.003
18m	218.655
18m	220.308
18m	213.907
18m	174.634
18m	151.307
18m	249.108
18m	430.141
18m	315.753
24m	214.897
24m	549.809
24m	351.603
24m	228.123
24m	562.216
24m	165.582
24m	264.75
24m	77.8471
24m	88.58
24m	236.141
24m	299.333
24m	142.284
24m	464.482
24m	269.056
24m	261.779
24m	234.784
24m	173.173
24m	259.543
24m	142.922
24m	254.927
24m	185.794
24m	324.143
24m	237.286
24m	292.615
24m	211.686
24m	564.864
24m	183.162
24m	237.037
24m	465.998
24m	287.195
24m	222.747
24m	260.749
24m	254.437
24m	186.789
24m	2469.41
24m	170.003
24m	172.538
24m	571.165
24m	229.015
24m	207.099
24m	277.219
24m	110.946
24m	1380.99
24m	251.579
24m	164.277
24m	201.744
24m	290.876
24m	215.523
24m	276.18
24m	146.549
24m	178.084
24m	112.934
24m	254.731
24m	288.077
24m	57.5395
24m	293.752
2m	285.058
2m	1122.86
2m	560.224
2m	461.681
2m	1679.53
2m	2035.08
2m	668.847
2m	2066.23
2m	1994.67
2m	3993.95
2m	493.288
2m	1778.35
2m	423.432
2m	1022.84
2m	1988.87
2m	4805.2
2m	8937.87
2m	1614.57
2m	836.934
2m	4513.06
2m	1000.36
2m	418.685
2m	1515.67
2m	852.56
2m	858.793
2m	773.466
2m	5687.09
2m	836.507
2m	573.673
2m	457.331
2m	1293.47
2m	3288.96
2m	835.892
2m	3436.17
2m	425.035
2m	2937.57
2m	364.075
2m	164.559
2m	1565.2
2m	1528.39
2m	396.176
2m	2861.71
2m	2379.81
2m	939.895
2m	2429.06
2m	289.754
2m	605.046
2m	180.338
2m	7190.27
2m	2159.03
2m	1959.52
2m	527.42
2m	1284.64
2m	1717.39
2m	790.042
3-6d	6475.82
3-6d	6139.85
3-6d	1489.82
3-6d	289.721
3-6d	1574.91
3-6d	4012.38
3-6d	1084.14
3-6d	191.703
3-6d	557.667
3-6d	410.603
3-6d	262.372
3-6d	278
3-6d	3967.83
3-6d	464.118
3-6d	454.642
3-6d	8615.67
3-6d	4137.59
3-6d	2054.98
3-6d	658.94
3-6d	466.966
3-6d	662.922
3-6d	1478.54
3-6d	283.408
3-6d	479.189
3-6d	8188.01
3-6d	5830.94
3-6d	1865.07
3-6d	5688.45
3-6d	669.084
3-6d	132.413
3-6d	464.357
3-6d	702.234
3-6d	3197.54
3-6d	177.326
3-6d	1761.58
3-6d	301.408
3-6d	566.919
3-6d	4547.2
3-6d	1491.72
3-6d	3240.85
3-6d	203.856
3-6d	2272.1
3-6d	6009.33
3-6d	434.734
3-6d	4521.15
3-6d	337.31
3-6d	349.839
3-6d	618.145
3-6d	563.668
3-6d	1405.93
3-6d	2578.47
3w	406.626
3w	2084.9
3w	456.023
3w	615.254
3w	326.018
3w	216.023
3w	918.281
3w	6731.17
3w	1000.09
3w	792.404
3w	5578.08
3w	1541.24
3w	1365.09
3w	1601.35
3w	188.672
3w	5122.01
3w	228.782
3w	671.111
3w	225.041
3w	197.761
3w	4691.49
3w	1097.47
3w	329.664
3w	805.413
3w	571.726
3w	241.454
3w	1540.52
3w	2400.55
3w	4308.99
3w	388.508
3w	170.34
3w	2640.45
3w	936.545
3w	607.524
3w	1732.2
3w	6830.64
3w	6883.31
3w	1431.09
3w	465.061
3w	1005.91
3w	1351.08
3w	2325.47
3w	8280.67
3w	1653.84
3w	2577.27
3w	396.427
3w	889.903
3w	350.646
3w	965.178
3w	514.728
3w	3668.12
3w	434.042
60m	374.41
60m	161.893
60m	118.577
60m	36.7669
60m	156.904
60m	165.068
60m	422.702
60m	236.047
60m	176.543
60m	152.825
60m	206.831
60m	247.73
60m	252.451
60m	154.851
60m	687.483
60m	179.861
60m	172.724
60m	247.519
60m	309.281
60m	142.826
60m	189.224
60m	195.301
60m	137.251
60m	191.168
60m	287.052
60m	108.996
60m	121.094
60m	208.843
60m	141.428
60m	182.217
60m	146.719
60m	183.081
60m	439.634
60m	168.533
60m	198.392
60m	240.147
60m	337.946
60m	293.023
60m	268.718
60m	187.01
60m	259.178
60m	238.753
60m	124.264
60m	224.137
60m	108.518
60m	178.141
60m	161.46
60m	186.607
60m	317.436
60m	148.488
60m	252.07
60m	332.572
60m	137.771
60m	215.094
60m	102.741
6m	1373.41
6m	579.212
6m	647.334
6m	826.177
6m	867.101
6m	1931.81
6m	1198.39
6m	812.375
6m	895.213
6m	599.703
6m	760.818
6m	716.511
6m	1382.98
6m	437.415
6m	694.516
6m	971.263
6m	1018.24
6m	585.463
6m	1169.59
6m	1236.77
6m	455.675
6m	917.023
6m	1803.32
6m	417.531
6m	2225.23
6m	2386.95
6m	2239.53
6m	4200.34
6m	611.959
6m	651.467
6m	1300.04
6m	1887.75
6m	1467.75
6m	519.502
6m	6189.9
6m	609.731
6m	1147.54
6m	9192.83
6m	1133.41
6m	931.394
6m	1366.73
6m	1208.29
6m	1790.16
6m	828.454
6m	2121.48
6m	2396.05
6m	917.836
6m	1106.92
6m	1335.27
6m	2040.61
6m	884.85
6m	532.211
6m	545.804
6m	1911.43
6m	1173.71
M-2m pp	229.305
M-2m pp	406.595
M-2m pp	200.556
M-2m pp	313.039
M-2m pp	185.598
M-2m pp	220.867
M-2m pp	110.557
M-2m pp	185.254
M-2m pp	256.952
M-2m pp	221.886
M-2m pp	142.882
M-2m pp	229.803
M-2m pp	195.021
M-2m pp	173.818
M-2m pp	222.57
M-2m pp	1044.47
M-2m pp	254.068
M-2m pp	212.83
M-2m pp	290.879
M-2m pp	210.145
M-2m pp	105.274
M-2m pp	301.628
M-2m pp	43.7649
M-2m pp	246.292
M-2m pp	120.258
M-2m pp	243.468
M-2m pp	138.209
M-2m pp	184.523
M-2m pp	78.9975
M-2m pp	212.492
M-2m pp	220.803
M-2m pp	292.652
M-2m pp	291.845
M-2m pp	100.301
M-2m pp	334.826
M-2m pp	148.276
M-2m pp	482.036
M-2m pp	140.132
M-2m pp	355.596
M-2m pp	265.458
M-2m pp	169.724
M-2m pp	169.619
M-2m pp	400.624
M-2m pp	186.281
M-2m pp	260.063
M-2m pp	1658.71
M-2m pp	341.763
M-2m pp	356.576
M-2m pp	290.255
M-2m pp	366.796
M-2m pp	158.342
M-2m pp	197.944
M-2m pp	346.828
M-2m pp	190.648
M-2m pp	257.052
M-2m pp	182.3
M-preg 3tr	181.014
M-preg 3tr	333.053
M-preg 3tr	215.119
M-preg 3tr	236.947
M-preg 3tr	162.544
M-preg 3tr	281.741
M-preg 3tr	206.18
M-preg 3tr	220.765
M-preg 3tr	260.325
M-preg 3tr	120.779
M-preg 3tr	198.686
M-preg 3tr	276.089
M-preg 3tr	138.991
M-preg 3tr	134.512
M-preg 3tr	170.4
M-preg 3tr	231.531
M-preg 3tr	392.314
M-preg 3tr	230.474
M-preg 3tr	198.337
M-preg 3tr	148.315
M-preg 3tr	189.413
M-preg 3tr	171.249
M-preg 3tr	149.998
M-preg 3tr	690.859
M-preg 3tr	135.126
M-preg 3tr	179.722
M-preg 3tr	76.498
M-preg 3tr	175.683
M-preg 3tr	150.215
M-preg 3tr	263.972
M-preg 3tr	129.738
M-preg 3tr	184.703
M-preg 3tr	108.17
M-preg 3tr	228.584
M-preg 3tr	357.364
M-preg 3tr	186.491
M-preg 3tr	213.042
M-preg 3tr	157.757
M-preg 3tr	183.877
M-preg 3tr	166.019
M-preg 3tr	146.66
M-preg 3tr	128.32
M-preg 3tr	132.544
M-preg 3tr	227.757
M-preg 3tr	177.109
M-preg 3tr	205.915
M-preg 3tr	85.0045
M-preg 3tr	259.401
M-preg 3tr	189.833
M-preg 3tr	273.213
M-preg 3tr	157.259
M-preg 3tr	126.671
M-preg 3tr	142.353
M-preg 3tr	251.173
M-preg 3tr	237.326
M-preg 3tr	229.848

## Sheet: Fig. 1c
Fig. 1c
Data are scrambled across individuals for personal data protection
Time point	ARG Absolute Abundance
12m	3.3109e+06
12m	533619
12m	1.24407e+06
12m	2.07769e+06
12m	1.90954e+06
12m	2.10986e+06
12m	280561
12m	903293
12m	1.19374e+06
12m	2.32805e+06
12m	1.39692e+06
12m	1.08276e+06
12m	1.54994e+06
12m	954894
12m	2.04404e+06
12m	4.06587e+06
12m	3.02728e+06
12m	5.06286e+06
12m	1.12442e+06
12m	1.89003e+06
12m	4.46374e+06
12m	1.26931e+06
12m	712574
12m	1.67459e+06
12m	1.14163e+06
12m	1.58337e+06
12m	603133
12m	5.04139e+06
12m	655480
12m	639101
12m	1.98879e+06
12m	1.87105e+06
12m	1.08607e+06
12m	592914
12m	4.95549e+06
12m	1.11203e+06
12m	5.56045e+06
12m	2.16107e+06
12m	1.61242e+06
12m	1.12287e+07
12m	861840
12m	6.62082e+06
12m	817699
12m	3.5265e+06
12m	1.09812e+06
12m	1.67318e+06
12m	1.60204e+06
12m	2.3055e+06
12m	1.48845e+06
12m	1.06485e+06
12m	1.36215e+06
12m	33082.2
12m	2.93454e+06
12m	520090
12m	1.57756e+06
12m	1.06801e+06
18m	2.03152e+06
18m	1.65631e+06
18m	3.25248e+06
18m	3.39435e+06
18m	2.97323e+06
18m	3.30923e+06
18m	4.44017e+06
18m	1.4236e+06
18m	2.47837e+06
18m	1.64483e+06
18m	1.22879e+06
18m	3.874e+06
18m	485305
18m	2.89081e+06
18m	540046
18m	461421
18m	1.65147e+06
18m	1.3432e+06
18m	372614
18m	692012
18m	2.71462e+06
18m	1.73036e+06
18m	987841
18m	1.07763e+06
18m	715460
18m	1.80358e+06
18m	1.76656e+06
18m	645125
18m	1.60174e+06
18m	1.29067e+06
18m	818839
18m	415065
18m	1.06893e+06
18m	382555
18m	801519
18m	855519
18m	698353
18m	1.12108e+06
18m	684883
18m	1.9929e+06
18m	997476
18m	452381
18m	825722
18m	3.07393e+06
18m	647777
18m	852244
18m	1.54249e+06
18m	2.41727e+06
18m	6.44897e+06
18m	1.84996e+06
18m	820105
18m	1.08114e+06
18m	2.69555e+06
18m	2.66202e+06
18m	2.34389e+06
24m	1.49984e+06
24m	2.91224e+06
24m	1.78196e+06
24m	1.94243e+06
24m	2.8921e+06
24m	9.84563e+06
24m	1.15812e+06
24m	1.37473e+06
24m	4.16994e+06
24m	1.89831e+06
24m	933153
24m	376674
24m	2.43645e+06
24m	4.12776e+06
24m	3.1877e+06
24m	1.36451e+06
24m	1.14324e+06
24m	1.64702e+06
24m	655371
24m	2.88633e+06
24m	1.11692e+06
24m	1.93025e+06
24m	448938
24m	4.26987e+06
24m	538106
24m	932190
24m	1.63533e+06
24m	245265
24m	9.41947e+06
24m	302515
24m	2.04132e+06
24m	1.55865e+06
24m	674344
24m	821254
24m	849921
24m	2.69112e+06
24m	439318
24m	2.29579e+06
24m	936329
24m	1.09814e+06
24m	1.10546e+06
24m	750106
24m	807515
24m	999550
24m	4.44786e+06
24m	893103
24m	1.30876e+06
24m	612488
24m	3.04611e+06
24m	1.7068e+06
24m	803095
24m	1.35703e+06
24m	1.6228e+06
24m	5.45863e+06
24m	4.34852e+06
24m	1.78426e+06
2m	3.42936e+06
2m	4.55501e+06
2m	8.38775e+06
2m	3.27655e+06
2m	323474
2m	9.24027e+06
2m	4.39938e+06
2m	3.4624e+06
2m	2.28299e+06
2m	5.64393e+06
2m	3.58676e+06
2m	171752
2m	1.60163e+07
2m	9.902e+06
2m	444812
2m	4.29577e+06
2m	5.06541e+06
2m	4.38351e+06
2m	1.09626e+06
2m	7.6639e+06
2m	1.11931e+07
2m	5.58236e+06
2m	2.33132e+06
2m	1.35166e+06
2m	1.23258e+06
2m	236981
2m	4.06949e+06
2m	3.56119e+06
2m	300018
2m	1.9686e+06
2m	1.31567e+06
2m	4.64324e+06
2m	658571
2m	9.83736e+06
2m	2.74186e+06
2m	5.05562e+06
2m	7.65102e+06
2m	2.23187e+06
2m	9.55605e+06
2m	2.26275e+06
2m	1.03588e+07
2m	1.33774e+07
2m	390467
2m	3.14651e+06
2m	2.0172e+07
2m	1.33505e+07
2m	617411
2m	1.93099e+06
2m	863564
2m	4.57215e+06
3-6d	1.02726e+06
3-6d	544821
3-6d	413706
3-6d	1.97126e+06
3-6d	886320
3-6d	1.34396e+06
3-6d	192453
3-6d	7.70188e+06
3-6d	732164
3-6d	869357
3-6d	2.45624e+06
3-6d	19709.6
3-6d	162185
3-6d	1.87818e+06
3-6d	654233
3-6d	7.86673e+06
3-6d	4.69567e+06
3-6d	669054
3-6d	3.03348e+06
3-6d	3.10237e+07
3-6d	1.16361e+07
3-6d	3.84215e+06
3-6d	389545
3-6d	11400.1
3-6d	603355
3-6d	1.34378e+07
3-6d	3.32446e+06
3-6d	6.86164e+06
3-6d	1.64409e+06
3-6d	2.03535e+06
3-6d	4.26351e+06
3-6d	2.64482e+06
3-6d	91806.8
3-6d	3.33563e+07
3-6d	675893
3-6d	2.56239e+06
3-6d	7.5417e+06
3-6d	1.73914e+06
3-6d	673286
3-6d	2.2304e+07
3-6d	416715
3-6d	1.92216e+06
3-6d	1.61203e+06
3-6d	721894
3-6d	2.08681e+07
3-6d	389555
3-6d	273482
3-6d	112489
3-6d	7.79987e+06
3w	4.4024e+06
3w	181144
3w	2.71229e+06
3w	919937
3w	821321
3w	3.00662e+06
3w	7.32429e+06
3w	1.92643e+06
3w	754817
3w	77033.2
3w	400717
3w	728327
3w	460471
3w	1.23858e+06
3w	61101.7
3w	1.87492e+06
3w	357354
3w	1.58842e+06
3w	1.47351e+06
3w	279881
3w	1.86966e+07
3w	1.77936e+06
3w	89067.2
3w	1.55084e+06
3w	7.0453e+06
3w	4.28334e+06
3w	1.04874e+06
3w	1.19526e+06
3w	2.17033e+07
3w	490469
3w	4.80535e+06
3w	9.5316e+06
3w	1.22412e+07
3w	4.79755e+06
3w	1.15221e+06
3w	5.50515e+06
3w	407714
3w	6.09442e+07
3w	6.8136e+06
3w	1.74551e+06
3w	429019
3w	963879
3w	458143
3w	1.28822e+06
3w	1.67808e+06
3w	20122.5
3w	6.31053e+06
3w	2.21035e+06
3w	4.72712e+06
3w	639217
60m	2.67029e+06
60m	2.39161e+06
60m	855468
60m	2.10985e+06
60m	1.53949e+06
60m	273674
60m	928695
60m	751551
60m	1.79346e+06
60m	1.9676e+06
60m	5.3634e+06
60m	298490
60m	1.2184e+06
60m	733318
60m	1.29877e+06
60m	1.49531e+06
60m	1.4427e+06
60m	3.29062e+06
60m	504341
60m	805900
60m	816986
60m	254187
60m	1.25717e+06
60m	1.24329e+06
60m	4.28918e+06
60m	688216
60m	870625
60m	1.06269e+06
60m	3.56497e+06
60m	824352
60m	1.44639e+06
60m	668015
60m	3.17316e+06
60m	1.86592e+06
60m	3.01439e+06
60m	1.38778e+06
60m	2.03926e+06
60m	574994
60m	581567
60m	1.08944e+06
60m	2.26689e+06
60m	370836
60m	1.65132e+06
60m	402461
60m	1.21784e+06
60m	1.65932e+06
60m	2.48558e+06
60m	1.32187e+06
60m	684758
60m	1.42514e+06
60m	1.83017e+06
60m	1.3647e+06
60m	2.56938e+06
60m	1.48418e+06
60m	2.42627e+06
6m	2.56794e+07
6m	4.6778e+06
6m	3.23354e+06
6m	1.02641e+06
6m	4.45315e+06
6m	9.06762e+06
6m	9.04814e+06
6m	3.58097e+06
6m	8.12485e+06
6m	8.31673e+06
6m	2.40609e+06
6m	1.64786e+07
6m	1.80003e+06
6m	3.57494e+07
6m	2.7438e+07
6m	4.48443e+06
6m	8.26811e+06
6m	1.48948e+07
6m	8.63801e+06
6m	8.08425e+06
6m	1.60825e+07
6m	837522
6m	7.83007e+06
6m	1.55906e+07
6m	2.35034e+06
6m	3.41276e+06
6m	5.73305e+06
6m	2.16675e+07
6m	1.30187e+07
6m	1.63466e+07
6m	367497
6m	2.62259e+07
6m	8.2002e+06
6m	2.28354e+07
6m	3.16942e+06
6m	3.21221e+06
6m	1.91588e+06
6m	9.29504e+06
6m	7.22166e+06
6m	2.83455e+06
6m	1.16361e+07
6m	7.05403e+06
6m	2.69369e+06
6m	1.73998e+07
6m	8.22859e+06
6m	4.69476e+06
6m	6.57172e+06
6m	9.4432e+06
6m	1.88948e+06
6m	2.21835e+06
6m	2.0236e+06
6m	998332
6m	2.04001e+06
6m	3.52312e+06
M-2m pp	340532
M-2m pp	959678
M-2m pp	5.28689e+06
M-2m pp	3.34919e+06
M-2m pp	2.6437e+06
M-2m pp	1.70462e+06
M-2m pp	2.2783e+06
M-2m pp	3.05604e+06
M-2m pp	991783
M-2m pp	736339
M-2m pp	2.92738e+06
M-2m pp	1.53727e+06
M-2m pp	2.61984e+06
M-2m pp	1.41391e+06
M-2m pp	2.16681e+06
M-2m pp	3.14348e+06
M-2m pp	3.05879e+06
M-2m pp	1.1735e+06
M-2m pp	1.06887e+06
M-2m pp	396797
M-2m pp	723449
M-2m pp	1.90262e+06
M-2m pp	1.86459e+06
M-2m pp	261148
M-2m pp	3.20618e+06
M-2m pp	6.31657e+06
M-2m pp	502671
M-2m pp	2.33361e+06
M-2m pp	1.26868e+06
M-2m pp	1.43394e+06
M-2m pp	2.75839e+06
M-2m pp	1.82153e+06
M-2m pp	3.36303e+06
M-2m pp	3.13024e+06
M-2m pp	2.03802e+06
M-2m pp	1.14769e+06
M-2m pp	2.33154e+06
M-2m pp	1.47621e+06
M-2m pp	1.79866e+06
M-2m pp	1.09983e+06
M-2m pp	2.93329e+06
M-2m pp	2.22694e+06
M-2m pp	1.78856e+06
M-2m pp	993121
M-2m pp	3.4623e+06
M-2m pp	3.22693e+06
M-2m pp	3.54012e+06
M-2m pp	1.61744e+06
M-2m pp	949591
M-2m pp	757457
M-2m pp	2.93078e+06
M-2m pp	6.33897e+06
M-2m pp	3.31776e+06
M-2m pp	1.13485e+07
M-2m pp	2.28113e+06

## Sheet: Fig. 1d
Fig. 1d
Resistance mechanism	Time point	Average Number of ARGs	Average Absolute ARG Abundance by mechanism
antibiotic efflux	12m	38.4	1.16058e+06
antibiotic efflux	18m	33.3636	992788
antibiotic efflux	3-6d	31.8367	3.07455e+06
antibiotic efflux	24m	32.6607	1.24388e+06
antibiotic efflux	2m	46.04	2.91585e+06
antibiotic efflux	3w	36.8542	2.91349e+06
antibiotic efflux	60m	27.4909	804276
antibiotic efflux	6m	50.6852	5.62906e+06
antibiotic efflux	M-2m pp	29.3273	1.11513e+06
antibiotic inactivation	12m	4.59259	323657
antibiotic inactivation	18m	4.50943	202698
antibiotic inactivation	3-6d	3.95745	467499
antibiotic inactivation	24m	4.55357	252553
antibiotic inactivation	2m	4.97959	448504
antibiotic inactivation	3w	4.81395	557308
antibiotic inactivation	60m	4.25455	279458
antibiotic inactivation	6m	5.25926	581538
antibiotic inactivation	M-2m pp	4.50909	426638
antibiotic target alteration	12m	12.8182	355137
antibiotic target alteration	18m	10.6	197984
antibiotic target alteration	3-6d	8.57447	1.09842e+06
antibiotic target alteration	24m	9.98182	228183
antibiotic target alteration	2m	13.5	1.38741e+06
antibiotic target alteration	3w	10.66	1.10248e+06
antibiotic target alteration	60m	7.81818	147828
antibiotic target alteration	6m	15.0556	2.49227e+06
antibiotic target alteration	M-2m pp	7.6	185830
antibiotic target protection	12m	5.39286	274530
antibiotic target protection	18m	5.50909	300427
antibiotic target protection	3-6d	2.75556	140509
antibiotic target protection	24m	5.73214	306451
antibiotic target protection	2m	2.5	337487
antibiotic target protection	3w	2.13514	131999
antibiotic target protection	60m	5.16667	325174
antibiotic target protection	6m	3.67925	468456
antibiotic target protection	M-2m pp	5.76364	624662
antibiotic target replacement	12m	2.25926	160932
antibiotic target replacement	18m	2.24528	62883.4
antibiotic target replacement	3-6d	2.63265	334582
antibiotic target replacement	24m	2.2449	94920.3
antibiotic target replacement	2m	2.13333	652029
antibiotic target replacement	3w	2.51111	402511
antibiotic target replacement	60m	1.98	40967.1
antibiotic target replacement	6m	2.58824	844723
antibiotic target replacement	M-2m pp	2.02222	49141.8
reduced permeability to antibiotic	12m	2.35897	53736.6
reduced permeability to antibiotic	18m	2.11111	44422.2
reduced permeability to antibiotic	3-6d	2.57692	374727
reduced permeability to antibiotic	24m	2.08	60511.5
reduced permeability to antibiotic	2m	2.84444	185140
reduced permeability to antibiotic	3w	3	287109
reduced permeability to antibiotic	60m	1.90909	21031.7
reduced permeability to antibiotic	6m	2.75	335649
reduced permeability to antibiotic	M-2m pp	2.1	98657.8
Resistance mechanism	Total number of ARGs per Resistance mechanism
antibiotic inactivation	122
antibiotic efflux	94
antibiotic target alteration	59
antibiotic target protection	24
antibiotic target replacement	18
reduced permeability to antibiotic	6

## Sheet: Fig. 1e,f
Fig. 1e,f
Data are scrambled across individuals for personal data protection
Time point	ARG Absolute Abundance	Birth mode	Home birth
2m	1.31567e+06	Vaginal	No
2m	7.6639e+06	Vaginal	No
2m	2.0172e+07	Vaginal	No
2m	2.26275e+06	Caesarean
2m	4.29577e+06	Vaginal	No
2m	4.39938e+06	Vaginal	No
2m	658571	Vaginal	No
2m	5.64393e+06	Vaginal	Yes
2m	2.33132e+06	Caesarean
2m	323474	Caesarean
2m	390467	Caesarean
2m	1.33774e+07	Vaginal	No
2m	1.93099e+06	Vaginal	No
2m	5.06541e+06	Vaginal	Yes
2m	4.64324e+06	Vaginal	No
2m	5.05562e+06	Vaginal	No
2m	4.55501e+06	Caesarean
2m	1.03588e+07	Vaginal	Yes
2m	1.60163e+07	Vaginal	No
2m	7.65102e+06	Vaginal	No
2m	3.14651e+06	Vaginal	No
2m	444812	Vaginal	No
2m	171752	Caesarean
2m	8.38775e+06	Vaginal	No
2m	1.33505e+07	Vaginal	Yes
2m	3.56119e+06	Caesarean
2m	617411	Vaginal	No
2m	1.35166e+06	Vaginal	No
2m	236981	Vaginal	No
2m	3.58676e+06	Vaginal	No
2m	5.58236e+06	Vaginal	Yes
2m	3.42936e+06	Vaginal	No
2m	863564	Vaginal	No
2m	9.902e+06	Vaginal	No
2m	9.24027e+06	Vaginal	No
2m	1.9686e+06	Vaginal	No
2m	3.4624e+06	Vaginal	No
2m	2.74186e+06	Caesarean
2m	3.27655e+06	Vaginal	No
2m	9.55605e+06	Vaginal	Yes
2m	2.28299e+06	Vaginal	No
2m	2.23187e+06	Caesarean
2m	1.11931e+07	Vaginal	Yes
2m	9.83736e+06	Vaginal	Yes
2m	4.38351e+06	Vaginal	No
2m	4.57215e+06	Vaginal	No
2m	1.23258e+06	Vaginal	No
2m	1.09626e+06	Vaginal	No
2m	4.06949e+06	Caesarean
2m	300018	Vaginal	No
3-6d	1.16361e+07	Vaginal	No
3-6d	3.03348e+06	Vaginal	No
3-6d	1.61203e+06	Caesarean
3-6d	6.86164e+06	Caesarean
3-6d	416715	Vaginal	Yes
3-6d	1.73914e+06	Vaginal	Yes
3-6d	732164	Vaginal	No
3-6d	273482	Caesarean
3-6d	7.79987e+06	Vaginal	No
3-6d	3.32446e+06	Vaginal	No
3-6d	11400.1	Vaginal	No
3-6d	673286	Vaginal	No
3-6d	192453	Vaginal	No
3-6d	4.69567e+06	Vaginal	No
3-6d	389555	Caesarean
3-6d	3.10237e+07	Vaginal	Yes
3-6d	2.08681e+07	Vaginal	Yes
3-6d	2.2304e+07	Vaginal	Yes
3-6d	7.70188e+06	Vaginal	No
3-6d	3.33563e+07	Vaginal	Yes
3-6d	1.97126e+06	Vaginal	No
3-6d	886320	Vaginal	No
3-6d	544821	Vaginal	No
3-6d	162185	Caesarean
3-6d	869357	Vaginal	Yes
3-6d	654233	Vaginal	No
3-6d	1.34378e+07	Vaginal	No
3-6d	675893	Vaginal	No
3-6d	1.02726e+06	Vaginal	No
3-6d	2.03535e+06	Vaginal	No
3-6d	721894	Vaginal	No
3-6d	19709.6	Vaginal	Yes
3-6d	4.26351e+06	Vaginal	No
3-6d	1.34396e+06	Vaginal	No
3-6d	603355	Vaginal	No
3-6d	1.64409e+06	Vaginal	No
3-6d	3.84215e+06	Vaginal	No
3-6d	2.64482e+06	Vaginal	No
3-6d	2.56239e+06	Vaginal	No
3-6d	2.45624e+06	Vaginal	No
3-6d	413706	Vaginal	No
3-6d	7.5417e+06	Vaginal	No
3-6d	1.92216e+06	Vaginal	No
3-6d	91806.8	Vaginal	No
3-6d	669054	Vaginal	No
3-6d	1.87818e+06	Vaginal	No
3-6d	7.86673e+06	Caesarean
3-6d	112489	Caesarean
3-6d	389545	Vaginal	Yes
3w	639217	Vaginal	No
3w	9.5316e+06	Vaginal	Yes
3w	407714	Vaginal	No
3w	1.04874e+06	Vaginal	No
3w	1.67808e+06	Vaginal	Yes
3w	4.80535e+06	Vaginal	Yes
3w	1.77936e+06	Caesarean
3w	1.23858e+06	Vaginal	No
3w	3.00662e+06	Vaginal	No
3w	1.47351e+06	Vaginal	No
3w	2.17033e+07	Vaginal	No
3w	6.8136e+06	Vaginal	No
3w	429019	Vaginal	No
3w	460471	Vaginal	No
3w	1.92643e+06	Caesarean
3w	61101.7	Vaginal	No
3w	89067.2	Vaginal	No
3w	458143	Vaginal	No
3w	77033.2	Vaginal	No
3w	1.74551e+06	Vaginal	No
3w	1.15221e+06	Vaginal	Yes
3w	400717	Vaginal	Yes
3w	279881	Vaginal	No
3w	6.09442e+07	Vaginal	Yes
3w	963879	Vaginal	No
3w	4.4024e+06	Caesarean
3w	1.86966e+07	Vaginal	No
3w	7.0453e+06	Vaginal	No
3w	4.72712e+06	Caesarean
3w	357354	Vaginal	No
3w	754817	Vaginal	Yes
3w	1.87492e+06	Caesarean
3w	1.55084e+06	Vaginal	No
3w	1.58842e+06	Caesarean
3w	4.28334e+06	Vaginal	No
3w	2.71229e+06	Caesarean
3w	181144	Vaginal	No
3w	728327	Vaginal	No
3w	1.22412e+07	Vaginal	Yes
3w	20122.5	Vaginal	No
3w	1.19526e+06	Vaginal	Yes
3w	919937	Vaginal	No
3w	5.50515e+06	Vaginal	No
3w	490469	Vaginal	No
3w	4.79755e+06	Vaginal	No
3w	2.21035e+06	Vaginal	No
3w	6.31053e+06	Vaginal	Yes
3w	1.28822e+06	Vaginal	No
3w	821321	Caesarean
3w	7.32429e+06	Vaginal	No
6m	1.55906e+07	Vaginal	No
6m	2.28354e+07	Vaginal	Yes
6m	1.02641e+06	Vaginal	No
6m	3.41276e+06	Vaginal	No
6m	3.21221e+06	Caesarean
6m	9.04814e+06	Caesarean
6m	1.73998e+07	Vaginal	Yes
6m	2.56794e+07	Vaginal	Yes
6m	4.48443e+06	Vaginal	No
6m	5.73305e+06	Vaginal	No
6m	2.0236e+06	Caesarean
6m	1.60825e+07	Vaginal	Yes
6m	1.64786e+07	Vaginal	No
6m	837522	Vaginal	No
6m	3.58097e+06	Vaginal	No
6m	9.29504e+06	Caesarean
6m	3.23354e+06	Vaginal	No
6m	2.40609e+06	Vaginal	No
6m	3.16942e+06	Vaginal	No
6m	1.16361e+07	Vaginal	Yes
6m	2.7438e+07	Vaginal	No
6m	7.22166e+06	Vaginal	No
6m	4.45315e+06	Vaginal	No
6m	7.05403e+06	Caesarean
6m	1.30187e+07	Vaginal	No
6m	6.57172e+06	Vaginal	No
6m	4.69476e+06	Vaginal	No
6m	1.91588e+06	Vaginal	No
6m	8.63801e+06	Vaginal	No
6m	8.2002e+06	Vaginal	No
6m	2.69369e+06	Vaginal	No
6m	1.63466e+07	Caesarean
6m	8.12485e+06	Vaginal	No
6m	2.04001e+06	Vaginal	No
6m	3.57494e+07	Caesarean
6m	1.80003e+06	Vaginal	Yes
6m	1.88948e+06	Vaginal	No
6m	2.62259e+07	Vaginal	Yes
6m	2.16675e+07	Caesarean
6m	7.83007e+06	Caesarean
6m	4.6778e+06	Caesarean
6m	2.21835e+06	Vaginal	No
6m	9.4432e+06	Vaginal	Yes
6m	9.06762e+06	Vaginal	No
6m	8.22859e+06	Vaginal	No
6m	8.31673e+06	Vaginal	No
6m	3.52312e+06	Vaginal	No
6m	2.83455e+06	Vaginal	No
6m	2.35034e+06	Vaginal	No
6m	8.26811e+06	Vaginal	Yes
6m	367497	Vaginal	No
6m	998332	Vaginal	No
6m	8.08425e+06	Vaginal	No
6m	1.48948e+07	Vaginal	Yes

## Sheet: Fig. 2a
Fig. 2a
Data are scrambled across individuals for personal data protection
Time point	ARG Shannon
12m	3.68894
12m	3.20518
12m	2.63839
12m	4.136
12m	2.21293
12m	3.06509
12m	0.909795
12m	3.88348
12m	3.34041
12m	1.36008
12m	3.9025
12m	2.7386
12m	0.469186
12m	3.11476
12m	1.24584
12m	3.42734
12m	2.11656
12m	2.88804
12m	2.472
12m	1.72127
12m	1.59027
12m	1.47541
12m	3.92408
12m	2.69428
12m	3.86087
12m	3.88758
12m	3.55083
12m	1.95181
12m	0.552278
12m	3.13387
12m	1.97032
12m	1.04371
12m	1.02577
12m	1.93223
12m	3.22598
12m	4.08691
12m	3.0663
12m	2.74932
12m	3.86532
12m	3.59621
12m	2.05154
12m	1.91783
12m	1.28275
12m	2.32288
12m	2.81932
12m	1.42458
12m	1.29087
12m	2.7216
12m	0.832413
12m	3.92059
12m	1.95795
12m	2.15179
12m	2.56953
12m	1.94292
12m	3.04736
12m	2.28863
18m	0.755851
18m	2.89245
18m	1.72784
18m	1.4288
18m	3.28958
18m	3.0904
18m	3.27331
18m	1.81566
18m	3.62598
18m	1.8875
18m	1.41348
18m	2.48092
18m	2.80573
18m	1.58187
18m	1.17252
18m	2.7489
18m	1.31817
18m	1.64387
18m	1.24649
18m	1.48662
18m	1.74778
18m	3.25968
18m	1.41123
18m	1.91961
18m	1.07926
18m	1.22112
18m	1.87951
18m	1.54533
18m	2.29356
18m	0.956024
18m	2.30178
18m	1.96936
18m	2.89318
18m	1.0799
18m	1.32773
18m	3.00962
18m	1.72857
18m	3.78212
18m	1.89265
18m	2.5451
18m	3.9554
18m	2.09729
18m	2.04232
18m	1.62011
18m	3.2306
18m	1.50916
18m	2.85858
18m	3.32405
18m	3.38748
18m	1.65572
18m	1.27916
18m	3.18721
18m	1.91224
18m	1.57436
18m	2.39339
24m	1.19917
24m	1.12244
24m	1.7795
24m	2.12186
24m	2.57114
24m	1.04844
24m	2.08423
24m	1.44453
24m	1.89238
24m	1.43867
24m	1.33624
24m	1.12148
24m	1.87911
24m	1.6095
24m	2.42278
24m	2.12569
24m	2.608
24m	0.966987
24m	3.83443
24m	2.26751
24m	2.69739
24m	1.74169
24m	0.840293
24m	1.523
24m	1.50933
24m	1.43838
24m	4.0192
24m	1.1128
24m	1.78089
24m	1.81745
24m	1.68274
24m	1.70377
24m	2.59737
24m	1.5649
24m	3.96021
24m	3.92606
24m	1.20458
24m	1.22412
24m	1.02008
24m	0.733854
24m	1.76064
24m	1.0449
24m	2.72984
24m	1.33966
24m	1.06662
24m	2.2797
24m	2.60142
24m	1.40506
24m	2.58989
24m	1.63171
24m	1.67173
24m	1.55816
24m	2.40625
24m	2.07309
24m	2.7019
24m	1.78814
2m	3.38493
2m	0.675425
2m	3.01657
2m	3.9442
2m	3.71487
2m	3.49403
2m	3.91136
2m	2.36833
2m	2.79143
2m	3.12238
2m	3.95335
2m	3.30474
2m	3.58163
2m	1.0984
2m	3.29291
2m	3.20082
2m	3.62935
2m	3.35763
2m	3.50317
2m	3.98673
2m	3.66678
2m	1.40354
2m	4.06211
2m	3.7779
2m	2.50841
2m	0.948156
2m	3.98655
2m	1.06835
2m	4.00702
2m	3.99238
2m	4.16504
2m	3.5635
2m	3.56072
2m	2.40083
2m	4.00816
2m	0.103181
2m	1.78624
2m	2.55717
2m	2.8486
2m	3.89729
2m	3.40879
2m	2.11151
2m	1.41232
2m	1.63476
2m	3.79604
2m	3.41108
2m	2.81528
2m	1.54635
2m	2.52795
2m	3.84254
2m	4.0153
2m	1.31907
2m	3.75984
2m	3.98655
2m	3.0297
3-6d	3.51205
3-6d	2.37903
3-6d	3.54968
3-6d	4.07555
3-6d	1.20836
3-6d	1.26801
3-6d	1.65125
3-6d	1.43415
3-6d	2.15282
3-6d	3.57949
3-6d	4.08678
3-6d	3.8878
3-6d	3.95408
3-6d	0.296559
3-6d	1.20096
3-6d	1.79707
3-6d	3.35043
3-6d	3.92795
3-6d	3.9664
3-6d	1.46787
3-6d	1.98745
3-6d	1.46091
3-6d	4.11179
3-6d	3.98575
3-6d	2.19236
3-6d	3.51188
3-6d	2.98018
3-6d	1.65231
3-6d	1.74856
3-6d	4.02173
3-6d	1.72796
3-6d	1.94359
3-6d	2.08783
3-6d	3.37196
3-6d	3.82874
3-6d	2.33567
3-6d	4.01412
3-6d	3.79598
3-6d	3.93519
3-6d	2.06607
3-6d	1.40033
3-6d	3.98722
3-6d	3.37352
3-6d	3.86385
3-6d	1.30779
3-6d	4.0887
3-6d	2.07259
3-6d	2.32694
3-6d	1.12469
3-6d	1.2488
3-6d	3.96826
3w	3.42397
3w	3.90085
3w	0.706444
3w	3.45137
3w	4.0443
3w	0.412017
3w	3.17439
3w	2.4512
3w	1.10972
3w	3.92757
3w	0.691981
3w	2.83633
3w	0.639863
3w	3.2851
3w	3.35651
3w	3.79656
3w	3.69919
3w	3.89894
3w	4.00119
3w	0.22961
3w	1.05853
3w	2.37362
3w	3.94965
3w	1.01915
3w	3.46043
3w	1.42108
3w	3.11809
3w	4.09241
3w	1.32006
3w	3.52323
3w	2.31947
3w	3.70024
3w	3.5483
3w	0.960614
3w	1.9169
3w	0.993786
3w	1.69426
3w	3.48294
3w	4.05353
3w	1.06903
3w	1.46367
3w	0.554477
3w	3.92689
3w	1.38561
3w	1.31028
3w	3.94634
3w	1.29035
3w	3.65385
3w	3.78019
3w	3.92894
3w	3.39303
3w	0.672214
60m	1.47634
60m	1.14978
60m	0.864773
60m	1.49953
60m	1.59039
60m	2.05152
60m	1.89126
60m	1.71331
60m	2.03237
60m	3.03635
60m	1.89524
60m	1.00795
60m	2.0623
60m	1.83783
60m	1.78053
60m	1.57717
60m	1.08528
60m	1.40057
60m	2.13311
60m	1.28102
60m	1.86664
60m	2.17813
60m	2.36307
60m	1.32106
60m	1.64317
60m	1.6009
60m	1.3028
60m	2.38544
60m	1.45431
60m	1.72792
60m	1.54715
60m	1.36729
60m	1.22106
60m	1.82076
60m	1.94926
60m	2.63702
60m	0.884036
60m	1.32143
60m	1.96519
60m	1.34397
60m	1.18165
60m	2.07552
60m	1.28727
60m	2.39048
60m	3.01391
60m	1.83765
60m	1.60453
60m	1.73487
60m	2.08403
60m	1.74231
60m	1.88457
60m	1.71775
60m	1.85763
60m	1.46888
60m	1.37283
6m	3.7904
6m	3.952
6m	3.81415
6m	3.90385
6m	2.57711
6m	3.31886
6m	2.54542
6m	3.59343
6m	3.27271
6m	2.52266
6m	3.95937
6m	3.8898
6m	3.66811
6m	3.62
6m	3.3668
6m	2.94801
6m	3.63348
6m	3.21776
6m	4.0048
6m	2.15279
6m	3.0584
6m	3.91866
6m	4.04746
6m	2.99215
6m	3.40459
6m	3.75887
6m	3.91569
6m	3.94761
6m	3.75783
6m	2.05916
6m	3.85344
6m	3.47985
6m	2.57254
6m	4.00454
6m	3.36849
6m	3.22135
6m	3.45169
6m	1.34699
6m	2.57984
6m	3.97538
6m	3.92371
6m	3.83295
6m	3.96092
6m	4.08743
6m	3.00467
6m	3.91019
6m	3.11658
6m	3.75425
6m	3.747
6m	3.25652
6m	3.98709
6m	3.45077
6m	3.87732
6m	4.07092
6m	3.45034
M-2m pp	1.99352
M-2m pp	1.42238
M-2m pp	2.15117
M-2m pp	1.6336
M-2m pp	1.90814
M-2m pp	1.45764
M-2m pp	1.48354
M-2m pp	2.01928
M-2m pp	2.15068
M-2m pp	2.93094
M-2m pp	1.56908
M-2m pp	1.87407
M-2m pp	2.02901
M-2m pp	1.20372
M-2m pp	1.51916
M-2m pp	1.29423
M-2m pp	0.734426
M-2m pp	3.65308
M-2m pp	1.15498
M-2m pp	1.98035
M-2m pp	0.921204
M-2m pp	1.43819
M-2m pp	1.49184
M-2m pp	1.8822
M-2m pp	1.70295
M-2m pp	1.75276
M-2m pp	1.77024
M-2m pp	1.59787
M-2m pp	1.8996
M-2m pp	1.68213
M-2m pp	1.68784
M-2m pp	2.12624
M-2m pp	1.04194
M-2m pp	1.42349
M-2m pp	1.72606
M-2m pp	2.17466
M-2m pp	0.620563
M-2m pp	1.25495
M-2m pp	1.7816
M-2m pp	2.09212
M-2m pp	1.64348
M-2m pp	2.0507
M-2m pp	1.66147
M-2m pp	2.06264
M-2m pp	1.53468
M-2m pp	1.61815
M-2m pp	1.42094
M-2m pp	1.30409
M-2m pp	3.05049
M-2m pp	2.23019
M-2m pp	1.56748
M-2m pp	1.92288
M-2m pp	1.89044
M-2m pp	2.17855
M-2m pp	2.68464
M-2m pp	2.02385
M-preg 3tr	1.74594
M-preg 3tr	1.2341
M-preg 3tr	3.36039
M-preg 3tr	0.883641
M-preg 3tr	1.43269
M-preg 3tr	0.901562
M-preg 3tr	2.26366
M-preg 3tr	1.81221
M-preg 3tr	1.58215
M-preg 3tr	1.44344
M-preg 3tr	1.80008
M-preg 3tr	0.995925
M-preg 3tr	0.812137
M-preg 3tr	1.48085
M-preg 3tr	2.93648
M-preg 3tr	1.74239
M-preg 3tr	1.52048
M-preg 3tr	1.74119
M-preg 3tr	1.14778
M-preg 3tr	1.65184
M-preg 3tr	1.4311
M-preg 3tr	1.43432
M-preg 3tr	1.82494
M-preg 3tr	1.6228
M-preg 3tr	1.72281
M-preg 3tr	1.92096
M-preg 3tr	1.39647
M-preg 3tr	1.9537
M-preg 3tr	2.18352
M-preg 3tr	1.73303
M-preg 3tr	1.29854
M-preg 3tr	1.56422
M-preg 3tr	1.22678
M-preg 3tr	1.21804
M-preg 3tr	1.67586
M-preg 3tr	2.8938
M-preg 3tr	1.88622
M-preg 3tr	1.81987
M-preg 3tr	1.52092
M-preg 3tr	1.88983
M-preg 3tr	1.24176
M-preg 3tr	3.48354
M-preg 3tr	2.32421
M-preg 3tr	1.28891
M-preg 3tr	1.97038
M-preg 3tr	1.66062
M-preg 3tr	1.53261
M-preg 3tr	1.83582
M-preg 3tr	1.35201
M-preg 3tr	1.72899
M-preg 3tr	1.28206
M-preg 3tr	2.28064
M-preg 3tr	1.71914
M-preg 3tr	1.76311
M-preg 3tr	1.77742
M-preg 3tr	1.97987

## Sheet: Fig. 2c
Fig. 2c
All original data for Figure 2c can be found in Supplementary Data 7

## Sheet: Fig. 3a
Fig. 3a
All original data for Figure 3a can be found in Supplementary Data 2

## Sheet: Fig. 3b
Fig. 3b
Data are scrambled across individuals for personal data protection
Time Point	ARG-containing MAGs richness
12m	11
12m	21
12m	59
12m	21
12m	45
12m	53
12m	16
12m	66
12m	112
12m	104
12m	47
12m	72
12m	69
12m	85
12m	25
12m	72
12m	28
12m	107
12m	66
12m	29
12m	62
12m	83
12m	23
12m	31
12m	99
12m	76
12m	29
12m	107
12m	33
12m	92
12m	41
12m	61
12m	67
12m	80
12m	19
12m	66
12m	74
12m	98
12m	25
12m	64
12m	8
12m	106
12m	91
12m	71
12m	22
12m	17
12m	76
12m	48
12m	58
12m	20
12m	80
12m	76
12m	61
12m	56
12m	62
12m	68
18m	43
18m	64
18m	81
18m	74
18m	20
18m	55
18m	41
18m	53
18m	38
18m	34
18m	32
18m	46
18m	43
18m	27
18m	78
18m	107
18m	82
18m	25
18m	128
18m	37
18m	37
18m	55
18m	39
18m	96
18m	86
18m	28
18m	29
18m	64
18m	16
18m	77
18m	33
18m	20
18m	28
18m	41
18m	80
18m	39
18m	29
18m	73
18m	25
18m	77
18m	37
18m	64
18m	93
18m	53
18m	41
18m	104
18m	71
18m	33
18m	39
18m	20
18m	46
18m	34
18m	45
18m	58
18m	75
24m	50
24m	29
24m	29
24m	72
24m	30
24m	34
24m	37
24m	35
24m	50
24m	27
24m	27
24m	76
24m	66
24m	46
24m	50
24m	36
24m	74
24m	83
24m	20
24m	43
24m	19
24m	54
24m	44
24m	97
24m	103
24m	25
24m	52
24m	36
24m	81
24m	71
24m	63
24m	88
24m	29
24m	28
24m	32
24m	46
24m	64
24m	41
24m	115
24m	66
24m	31
24m	34
24m	52
24m	100
24m	111
24m	23
24m	44
24m	21
24m	78
24m	48
24m	39
24m	36
24m	40
24m	46
24m	88
24m	42
2m	97
2m	40
2m	54
2m	51
2m	53
2m	121
2m	82
2m	35
2m	32
2m	67
2m	71
2m	38
2m	34
2m	59
2m	88
2m	143
2m	52
2m	78
2m	65
2m	80
2m	83
2m	26
2m	57
2m	96
2m	88
2m	65
2m	39
2m	76
2m	70
2m	58
2m	80
2m	39
2m	87
2m	41
2m	37
2m	36
2m	6
2m	69
2m	71
2m	33
2m	91
2m	57
2m	5
2m	51
2m	5
2m	59
2m	83
2m	70
2m	60
2m	63
2m	92
2m	94
2m	75
2m	63
2m	91
3-6d	167
3-6d	66
3-6d	11
3-6d	69
3-6d	7
3-6d	32
3-6d	67
3-6d	88
3-6d	51
3-6d	22
3-6d	57
3-6d	111
3-6d	18
3-6d	32
3-6d	72
3-6d	57
3-6d	71
3-6d	8
3-6d	94
3-6d	39
3-6d	86
3-6d	50
3-6d	63
3-6d	26
3-6d	13
3-6d	31
3-6d	64
3-6d	18
3-6d	82
3-6d	13
3-6d	66
3-6d	39
3-6d	13
3-6d	44
3-6d	15
3-6d	59
3-6d	20
3-6d	11
3-6d	67
3-6d	9
3-6d	70
3-6d	15
3-6d	65
3-6d	17
3-6d	99
3-6d	56
3-6d	22
3-6d	34
3-6d	20
3-6d	60
3-6d	6
3w	64
3w	77
3w	136
3w	88
3w	79
3w	39
3w	104
3w	87
3w	12
3w	54
3w	93
3w	8
3w	45
3w	14
3w	17
3w	19
3w	53
3w	75
3w	10
3w	56
3w	73
3w	127
3w	149
3w	53
3w	61
3w	72
3w	44
3w	5
3w	10
3w	44
3w	56
3w	85
3w	70
3w	48
3w	14
3w	3
3w	31
3w	65
3w	21
3w	6
3w	18
3w	10
3w	20
3w	59
3w	60
3w	77
3w	49
3w	96
3w	2
3w	84
3w	33
3w	30
60m	88
60m	36
60m	35
60m	49
60m	36
60m	40
60m	25
60m	25
60m	50
60m	34
60m	47
60m	36
60m	45
60m	61
60m	33
60m	40
60m	46
60m	63
60m	23
60m	41
60m	24
60m	27
60m	34
60m	51
60m	41
60m	28
60m	39
60m	42
60m	39
60m	36
60m	46
60m	37
60m	16
60m	85
60m	51
60m	40
60m	96
60m	17
60m	38
60m	40
60m	43
60m	30
60m	42
60m	36
60m	85
60m	37
60m	32
60m	86
60m	29
60m	47
60m	88
60m	57
60m	47
60m	22
60m	79
6m	60
6m	57
6m	80
6m	64
6m	66
6m	96
6m	83
6m	41
6m	66
6m	117
6m	65
6m	82
6m	58
6m	83
6m	62
6m	60
6m	102
6m	99
6m	56
6m	62
6m	45
6m	119
6m	55
6m	63
6m	62
6m	80
6m	65
6m	35
6m	53
6m	124
6m	67
6m	66
6m	77
6m	71
6m	96
6m	78
6m	122
6m	62
6m	67
6m	80
6m	49
6m	65
6m	100
6m	68
6m	71
6m	49
6m	65
6m	61
6m	91
6m	67
6m	59
6m	73
6m	55
6m	68
6m	7
M-2m pp	45
M-2m pp	39
M-2m pp	32
M-2m pp	113
M-2m pp	44
M-2m pp	39
M-2m pp	47
M-2m pp	35
M-2m pp	33
M-2m pp	24
M-2m pp	37
M-2m pp	18
M-2m pp	60
M-2m pp	37
M-2m pp	41
M-2m pp	58
M-2m pp	22
M-2m pp	57
M-2m pp	48
M-2m pp	63
M-2m pp	53
M-2m pp	25
M-2m pp	35
M-2m pp	38
M-2m pp	143
M-2m pp	46
M-2m pp	45
M-2m pp	110
M-2m pp	45
M-2m pp	42
M-2m pp	47
M-2m pp	59
M-2m pp	95
M-2m pp	51
M-2m pp	57
M-2m pp	44
M-2m pp	45
M-2m pp	54
M-2m pp	40
M-2m pp	48
M-2m pp	35
M-2m pp	38
M-2m pp	44
M-2m pp	44
M-2m pp	42
M-2m pp	27
M-2m pp	41
M-2m pp	33
M-2m pp	32
M-2m pp	39
M-2m pp	30
M-2m pp	34
M-2m pp	62
M-2m pp	38
M-2m pp	39
M-2m pp	36
M-preg 3tr	36
M-preg 3tr	55
M-preg 3tr	52
M-preg 3tr	29
M-preg 3tr	39
M-preg 3tr	21
M-preg 3tr	46
M-preg 3tr	25
M-preg 3tr	42
M-preg 3tr	28
M-preg 3tr	30
M-preg 3tr	55
M-preg 3tr	75
M-preg 3tr	43
M-preg 3tr	95
M-preg 3tr	79
M-preg 3tr	38
M-preg 3tr	37
M-preg 3tr	31
M-preg 3tr	35
M-preg 3tr	43
M-preg 3tr	34
M-preg 3tr	46
M-preg 3tr	46
M-preg 3tr	49
M-preg 3tr	33
M-preg 3tr	43
M-preg 3tr	36
M-preg 3tr	36
M-preg 3tr	57
M-preg 3tr	72
M-preg 3tr	39
M-preg 3tr	55
M-preg 3tr	21
M-preg 3tr	46
M-preg 3tr	41
M-preg 3tr	57
M-preg 3tr	43
M-preg 3tr	31
M-preg 3tr	42
M-preg 3tr	27
M-preg 3tr	17
M-preg 3tr	22
M-preg 3tr	39
M-preg 3tr	45
M-preg 3tr	39
M-preg 3tr	97
M-preg 3tr	44
M-preg 3tr	30
M-preg 3tr	33
M-preg 3tr	53
M-preg 3tr	91
M-preg 3tr	97
M-preg 3tr	33
M-preg 3tr	36
M-preg 3tr	41

## Sheet: Fig. 3c
Fig. 3c
All original data for Figure 3a can be found in Supplementary Data 2 and Supplementary Data 3

[truncated: 7 more sheets: Fig. 3d, Fig. 4c, Fig. 4d, Fig. 4e, Fig. 4f, Fig. 4g, Sex Dissaggregated Data]
